# Supplementary material for: Female predominance and socio-demographic inequalities in global near vision loss burden: projected trends and disparities from 1990 to 2035
Source: Front Public Health. 2025 Nov 3;13:1611433. doi: 10.3389/fpubh.2025.1611433 (PMC12620233; doi:10.3389/fpubh.2025.1611433)
Supplement: Supplementary file 1 [file Data_Sheet_1.xlsx]

## Sheet: S1
Table S1 Age-specific rate and number for prevalence of NVL between 1990 and 2021
measure_id	measure_name	location_id	location_name	sex_id	sex_name	age_id	age_name	cause_id	cause_name	metric_id	metric_name	year	val	upper	lower
5	Prevalence	1	Global	1	Male	30	80-84 years	1000	Near vision loss	1	Number	2021	1.22395e+07	2.02447e+07	5.74612e+06
5	Prevalence	1	Global	2	Female	30	80-84 years	1000	Near vision loss	1	Number	2021	2.05818e+07	3.30429e+07	9.83964e+06
5	Prevalence	1	Global	1	Male	31	85-89 years	1000	Near vision loss	1	Number	2021	5.33448e+06	9.23136e+06	2.45022e+06
5	Prevalence	1	Global	2	Female	31	85-89 years	1000	Near vision loss	1	Number	2021	1.05685e+07	1.7905e+07	4.98631e+06
5	Prevalence	1	Global	1	Male	32	90-94 years	1000	Near vision loss	1	Number	2021	1.8407e+06	3.0686e+06	911896
5	Prevalence	1	Global	2	Female	32	90-94 years	1000	Near vision loss	1	Number	2021	4.4199e+06	7.22188e+06	2.2446e+06
5	Prevalence	1	Global	1	Male	235	95+ years	1000	Near vision loss	1	Number	2021	528955	933573	194992
5	Prevalence	1	Global	2	Female	235	95+ years	1000	Near vision loss	1	Number	2021	1.53818e+06	2.66179e+06	566229
5	Prevalence	1	Global	1	Male	1	<5 years	1000	Near vision loss	1	Number	2021	891595	1.5775e+06	429567
5	Prevalence	1	Global	2	Female	1	<5 years	1000	Near vision loss	1	Number	2021	1.13271e+06	2.0118e+06	569245
5	Prevalence	1	Global	1	Male	6	5-9 years	1000	Near vision loss	1	Number	2021	2.78528e+06	4.93211e+06	1.33562e+06
5	Prevalence	1	Global	2	Female	6	5-9 years	1000	Near vision loss	1	Number	2021	3.55349e+06	6.30475e+06	1.78124e+06
5	Prevalence	1	Global	1	Male	7	10-14 years	1000	Near vision loss	1	Number	2021	4.44429e+06	7.85408e+06	2.123e+06
5	Prevalence	1	Global	2	Female	7	10-14 years	1000	Near vision loss	1	Number	2021	5.72339e+06	1.01517e+07	2.86263e+06
5	Prevalence	1	Global	1	Male	8	15-19 years	1000	Near vision loss	1	Number	2021	5.71603e+06	1.00831e+07	2.72516e+06
5	Prevalence	1	Global	2	Female	8	15-19 years	1000	Near vision loss	1	Number	2021	7.49072e+06	1.32927e+07	3.73933e+06
5	Prevalence	1	Global	1	Male	9	20-24 years	1000	Near vision loss	1	Number	2021	7.88913e+06	1.24754e+07	4.52805e+06
5	Prevalence	1	Global	2	Female	9	20-24 years	1000	Near vision loss	1	Number	2021	1.0752e+07	1.69828e+07	6.33594e+06
5	Prevalence	1	Global	1	Male	10	25-29 years	1000	Near vision loss	1	Number	2021	1.11901e+07	2.22524e+07	4.59662e+06
5	Prevalence	1	Global	2	Female	10	25-29 years	1000	Near vision loss	1	Number	2021	1.53605e+07	3.03357e+07	6.37637e+06
5	Prevalence	1	Global	1	Male	11	30-34 years	1000	Near vision loss	1	Number	2021	2.00909e+07	3.68645e+07	9.99647e+06
5	Prevalence	1	Global	2	Female	11	30-34 years	1000	Near vision loss	1	Number	2021	2.56851e+07	4.7456e+07	1.28621e+07
5	Prevalence	1	Global	1	Male	12	35-39 years	1000	Near vision loss	1	Number	2021	3.07307e+07	6.20633e+07	1.26467e+07
5	Prevalence	1	Global	2	Female	12	35-39 years	1000	Near vision loss	1	Number	2021	3.81393e+07	7.27992e+07	1.58353e+07
5	Prevalence	1	Global	1	Male	13	40-44 years	1000	Near vision loss	1	Number	2021	4.38623e+07	6.94729e+07	2.30958e+07
5	Prevalence	1	Global	2	Female	13	40-44 years	1000	Near vision loss	1	Number	2021	5.26339e+07	8.21411e+07	2.79623e+07
5	Prevalence	1	Global	1	Male	14	45-49 years	1000	Near vision loss	1	Number	2021	6.35016e+07	1.0987e+08	2.92827e+07
5	Prevalence	1	Global	2	Female	14	45-49 years	1000	Near vision loss	1	Number	2021	7.45282e+07	1.25827e+08	3.45844e+07
5	Prevalence	1	Global	1	Male	15	50-54 years	1000	Near vision loss	1	Number	2021	7.34618e+07	1.179e+08	4.0846e+07
5	Prevalence	1	Global	2	Female	15	50-54 years	1000	Near vision loss	1	Number	2021	8.60079e+07	1.36351e+08	4.87244e+07
5	Prevalence	1	Global	1	Male	16	55-59 years	1000	Near vision loss	1	Number	2021	7.04548e+07	1.12152e+08	3.5842e+07
5	Prevalence	1	Global	2	Female	16	55-59 years	1000	Near vision loss	1	Number	2021	8.34963e+07	1.25714e+08	4.4069e+07
5	Prevalence	1	Global	1	Male	17	60-64 years	1000	Near vision loss	1	Number	2021	5.63337e+07	8.68093e+07	2.72629e+07
5	Prevalence	1	Global	2	Female	17	60-64 years	1000	Near vision loss	1	Number	2021	6.82178e+07	1.02137e+08	3.41986e+07
5	Prevalence	1	Global	1	Male	18	65-69 years	1000	Near vision loss	1	Number	2021	4.71065e+07	8.04598e+07	2.31151e+07
5	Prevalence	1	Global	2	Female	18	65-69 years	1000	Near vision loss	1	Number	2021	5.94536e+07	9.64736e+07	3.0209e+07
5	Prevalence	1	Global	1	Male	19	70-74 years	1000	Near vision loss	1	Number	2021	3.31696e+07	5.90512e+07	1.66596e+07
5	Prevalence	1	Global	2	Female	19	70-74 years	1000	Near vision loss	1	Number	2021	4.40957e+07	7.34586e+07	2.27465e+07
5	Prevalence	1	Global	1	Male	20	75-79 years	1000	Near vision loss	1	Number	2021	2.0703e+07	3.32355e+07	1.00921e+07
5	Prevalence	1	Global	2	Female	20	75-79 years	1000	Near vision loss	1	Number	2021	2.94092e+07	4.54083e+07	1.4726e+07
5	Prevalence	1	Global	1	Male	30	80-84 years	1000	Near vision loss	3	Rate	2021	33394	55235.2	15677.6
5	Prevalence	1	Global	2	Female	30	80-84 years	1000	Near vision loss	3	Rate	2021	40411	64877.5	19319.5
5	Prevalence	1	Global	1	Male	31	85-89 years	1000	Near vision loss	3	Rate	2021	30919.7	53506.9	14202
5	Prevalence	1	Global	2	Female	31	85-89 years	1000	Near vision loss	3	Rate	2021	37122.8	62892.7	17514.8
5	Prevalence	1	Global	1	Male	32	90-94 years	1000	Near vision loss	3	Rate	2021	31581	52648.1	15645.5
5	Prevalence	1	Global	2	Female	32	90-94 years	1000	Near vision loss	3	Rate	2021	36646.6	59878.6	18610.6
5	Prevalence	1	Global	1	Male	235	95+ years	1000	Near vision loss	3	Rate	2021	34982.8	61742.5	12896
5	Prevalence	1	Global	2	Female	235	95+ years	1000	Near vision loss	3	Rate	2021	39057.2	67587.8	14377.6
5	Prevalence	1	Global	1	Male	1	<5 years	1000	Near vision loss	3	Rate	2021	262.25	464	126.351
5	Prevalence	1	Global	2	Female	1	<5 years	1000	Near vision loss	3	Rate	2021	355.982	632.26	178.9
5	Prevalence	1	Global	1	Male	6	5-9 years	1000	Near vision loss	3	Rate	2021	785.744	1391.38	376.788
5	Prevalence	1	Global	2	Female	6	5-9 years	1000	Near vision loss	3	Rate	2021	1068.47	1895.72	535.586
5	Prevalence	1	Global	1	Male	7	10-14 years	1000	Near vision loss	3	Rate	2021	1293.04	2285.09	617.673
5	Prevalence	1	Global	2	Female	7	10-14 years	1000	Near vision loss	3	Rate	2021	1772.35	3143.67	886.467
5	Prevalence	1	Global	1	Male	8	15-19 years	1000	Near vision loss	3	Rate	2021	1784.42	3147.72	850.736
5	Prevalence	1	Global	2	Female	8	15-19 years	1000	Near vision loss	3	Rate	2021	2466.89	4377.64	1231.46
5	Prevalence	1	Global	1	Male	9	20-24 years	1000	Near vision loss	3	Rate	2021	2600.19	4111.79	1492.41
5	Prevalence	1	Global	2	Female	9	20-24 years	1000	Near vision loss	3	Rate	2021	3660.24	5781.34	2156.9
5	Prevalence	1	Global	1	Male	10	25-29 years	1000	Near vision loss	3	Rate	2021	3763.21	7483.41	1545.83
5	Prevalence	1	Global	2	Female	10	25-29 years	1000	Near vision loss	3	Rate	2021	5278.77	10425.1	2191.29
5	Prevalence	1	Global	1	Male	11	30-34 years	1000	Near vision loss	3	Rate	2021	6575.34	12065	3271.64
5	Prevalence	1	Global	2	Female	11	30-34 years	1000	Near vision loss	3	Rate	2021	8592.32	15875.2	4302.72
5	Prevalence	1	Global	1	Male	12	35-39 years	1000	Near vision loss	3	Rate	2021	10856.5	21925.6	4467.81
5	Prevalence	1	Global	2	Female	12	35-39 years	1000	Near vision loss	3	Rate	2021	13728.9	26205.3	5700.19
5	Prevalence	1	Global	1	Male	13	40-44 years	1000	Near vision loss	3	Rate	2021	17394.6	27551	9159.14
5	Prevalence	1	Global	2	Female	13	40-44 years	1000	Near vision loss	3	Rate	2021	21215.7	33109.4	11271
5	Prevalence	1	Global	1	Male	14	45-49 years	1000	Near vision loss	3	Rate	2021	26696.8	46190.8	12310.8
5	Prevalence	1	Global	2	Female	14	45-49 years	1000	Near vision loss	3	Rate	2021	31627.6	53397.6	14676.6
5	Prevalence	1	Global	1	Male	15	50-54 years	1000	Near vision loss	3	Rate	2021	33093.8	53112.6	18400.7
5	Prevalence	1	Global	2	Female	15	50-54 years	1000	Near vision loss	3	Rate	2021	38578.5	61159.8	21855.2
5	Prevalence	1	Global	1	Male	16	55-59 years	1000	Near vision loss	3	Rate	2021	36181.8	57595	18406.5
5	Prevalence	1	Global	2	Female	16	55-59 years	1000	Near vision loss	3	Rate	2021	41539.7	62543	21924.5
5	Prevalence	1	Global	1	Male	17	60-64 years	1000	Near vision loss	3	Rate	2021	36218.9	55812.7	17528.3
5	Prevalence	1	Global	2	Female	17	60-64 years	1000	Near vision loss	3	Rate	2021	41467	62085.3	20788
5	Prevalence	1	Global	1	Male	18	65-69 years	1000	Near vision loss	3	Rate	2021	35731.9	61031.5	17533.6
5	Prevalence	1	Global	2	Female	18	65-69 years	1000	Near vision loss	3	Rate	2021	41284.6	66991.4	20977.2
5	Prevalence	1	Global	1	Male	19	70-74 years	1000	Near vision loss	3	Rate	2021	34411.3	61261.9	17283.3
5	Prevalence	1	Global	2	Female	19	70-74 years	1000	Near vision loss	3	Rate	2021	40289.2	67117.5	20783
5	Prevalence	1	Global	1	Male	20	75-79 years	1000	Near vision loss	3	Rate	2021	34628.1	55590.1	16880.2
5	Prevalence	1	Global	2	Female	20	75-79 years	1000	Near vision loss	3	Rate	2021	40790.7	62981.6	20425
5	Prevalence	1	Global	1	Male	235	95+ years	1000	Near vision loss	1	Number	1990	89322.1	158601	32122.7
5	Prevalence	1	Global	2	Female	235	95+ years	1000	Near vision loss	1	Number	1990	281651	504942	100863
5	Prevalence	1	Global	1	Male	32	90-94 years	1000	Near vision loss	1	Number	1990	398100	671070	200471
5	Prevalence	1	Global	2	Female	1	<5 years	1000	Near vision loss	1	Number	1990	995022	1.76529e+06	502701
5	Prevalence	1	Global	1	Male	1	<5 years	1000	Near vision loss	1	Number	1990	769802	1.37614e+06	368187
5	Prevalence	1	Global	2	Female	32	90-94 years	1000	Near vision loss	1	Number	1990	1.06837e+06	1.75299e+06	542811
5	Prevalence	1	Global	1	Male	31	85-89 years	1000	Near vision loss	1	Number	1990	1.57465e+06	2.73257e+06	721959
5	Prevalence	1	Global	2	Female	6	5-9 years	1000	Near vision loss	1	Number	1990	2.89789e+06	5.14401e+06	1.46124e+06
5	Prevalence	1	Global	1	Male	6	5-9 years	1000	Near vision loss	1	Number	1990	2.21016e+06	3.9452e+06	1.05298e+06
5	Prevalence	1	Global	2	Female	31	85-89 years	1000	Near vision loss	1	Number	1990	3.64326e+06	6.15657e+06	1.71078e+06
5	Prevalence	1	Global	1	Male	7	10-14 years	1000	Near vision loss	1	Number	1990	3.36887e+06	6.02811e+06	1.60326e+06
5	Prevalence	1	Global	2	Female	7	10-14 years	1000	Near vision loss	1	Number	1990	4.45305e+06	7.89936e+06	2.24805e+06
5	Prevalence	1	Global	1	Male	30	80-84 years	1000	Near vision loss	1	Number	1990	4.32769e+06	7.19952e+06	2.0271e+06
5	Prevalence	1	Global	2	Female	8	15-19 years	1000	Near vision loss	1	Number	1990	6.07271e+06	1.07736e+07	3.07325e+06
5	Prevalence	1	Global	1	Male	8	15-19 years	1000	Near vision loss	1	Number	1990	4.53588e+06	8.14387e+06	2.15141e+06
5	Prevalence	1	Global	2	Female	9	20-24 years	1000	Near vision loss	1	Number	1990	8.04566e+06	1.24713e+07	4.77497e+06
5	Prevalence	1	Global	1	Male	9	20-24 years	1000	Near vision loss	1	Number	1990	6.00695e+06	9.46597e+06	3.46636e+06
5	Prevalence	1	Global	2	Female	30	80-84 years	1000	Near vision loss	1	Number	1990	8.49904e+06	1.39951e+07	4.05306e+06
5	Prevalence	1	Global	1	Male	10	25-29 years	1000	Near vision loss	1	Number	1990	7.41015e+06	1.42356e+07	3.18905e+06
5	Prevalence	1	Global	2	Female	10	25-29 years	1000	Near vision loss	1	Number	1990	9.79532e+06	1.87518e+07	4.30897e+06
5	Prevalence	1	Global	1	Male	20	75-79 years	1000	Near vision loss	1	Number	1990	8.14357e+06	1.34127e+07	3.92953e+06
5	Prevalence	1	Global	2	Female	11	30-34 years	1000	Near vision loss	1	Number	1990	1.13842e+07	2.17108e+07	5.4587e+06
5	Prevalence	1	Global	1	Male	11	30-34 years	1000	Near vision loss	1	Number	1990	8.83969e+06	1.68796e+07	4.17467e+06
5	Prevalence	1	Global	2	Female	12	35-39 years	1000	Near vision loss	1	Number	1990	1.34786e+07	2.94745e+07	5.29794e+06
5	Prevalence	1	Global	1	Male	12	35-39 years	1000	Near vision loss	1	Number	1990	1.07083e+07	2.38182e+07	4.12016e+06
5	Prevalence	1	Global	2	Female	20	75-79 years	1000	Near vision loss	1	Number	1990	1.38578e+07	2.20466e+07	6.72574e+06
5	Prevalence	1	Global	1	Male	19	70-74 years	1000	Near vision loss	1	Number	1990	1.14336e+07	2.18207e+07	5.65349e+06
5	Prevalence	1	Global	2	Female	19	70-74 years	1000	Near vision loss	1	Number	1990	1.67337e+07	3.04824e+07	8.37863e+06
5	Prevalence	1	Global	1	Male	13	40-44 years	1000	Near vision loss	1	Number	1990	1.42326e+07	2.45241e+07	7.05344e+06
5	Prevalence	1	Global	2	Female	13	40-44 years	1000	Near vision loss	1	Number	1990	1.73579e+07	2.9472e+07	8.71353e+06
5	Prevalence	1	Global	1	Male	18	65-69 years	1000	Near vision loss	1	Number	1990	1.60432e+07	3.01076e+07	7.52273e+06
5	Prevalence	1	Global	2	Female	18	65-69 years	1000	Near vision loss	1	Number	1990	2.1954e+07	3.94149e+07	1.05499e+07
5	Prevalence	1	Global	1	Male	14	45-49 years	1000	Near vision loss	1	Number	1990	1.87969e+07	3.62143e+07	7.93864e+06
5	Prevalence	1	Global	2	Female	14	45-49 years	1000	Near vision loss	1	Number	1990	2.24752e+07	4.287e+07	9.65663e+06
5	Prevalence	1	Global	1	Male	17	60-64 years	1000	Near vision loss	1	Number	1990	2.11432e+07	3.51214e+07	1.02862e+07
5	Prevalence	1	Global	2	Female	15	50-54 years	1000	Near vision loss	1	Number	1990	2.63836e+07	4.49248e+07	1.45477e+07
5	Prevalence	1	Global	1	Male	15	50-54 years	1000	Near vision loss	1	Number	1990	2.21691e+07	3.85892e+07	1.20207e+07
5	Prevalence	1	Global	2	Female	17	60-64 years	1000	Near vision loss	1	Number	1990	2.6524e+07	4.23061e+07	1.32284e+07
5	Prevalence	1	Global	1	Male	16	55-59 years	1000	Near vision loss	1	Number	1990	2.2597e+07	3.95518e+07	1.04708e+07
5	Prevalence	1	Global	2	Female	16	55-59 years	1000	Near vision loss	1	Number	1990	2.72379e+07	4.66544e+07	12771161
5	Prevalence	1	Global	1	Male	30	80-84 years	1000	Near vision loss	3	Rate	1990	32579.6	54199.2	15260.4
5	Prevalence	1	Global	2	Female	30	80-84 years	1000	Near vision loss	3	Rate	1990	38470.3	63348	18345.9
5	Prevalence	1	Global	1	Male	31	85-89 years	1000	Near vision loss	3	Rate	1990	31094.5	53960	14256.5
5	Prevalence	1	Global	2	Female	31	85-89 years	1000	Near vision loss	3	Rate	1990	36262.1	61277.7	17027.7
5	Prevalence	1	Global	1	Male	32	90-94 years	1000	Near vision loss	3	Rate	1990	31621.4	53303.5	15923.5
5	Prevalence	1	Global	2	Female	32	90-94 years	1000	Near vision loss	3	Rate	1990	35303.8	57926.4	17936.9
5	Prevalence	1	Global	1	Male	235	95+ years	1000	Near vision loss	3	Rate	1990	34324.1	60946.2	12343.9
5	Prevalence	1	Global	2	Female	235	95+ years	1000	Near vision loss	3	Rate	1990	37164.3	66627.7	13309.1
5	Prevalence	1	Global	1	Male	1	<5 years	1000	Near vision loss	3	Rate	1990	240.911	430.665	115.225
5	Prevalence	1	Global	2	Female	1	<5 years	1000	Near vision loss	3	Rate	1990	331.231	587.644	167.344
5	Prevalence	1	Global	1	Male	6	5-9 years	1000	Near vision loss	3	Rate	1990	737.451	1316.37	351.34
5	Prevalence	1	Global	2	Female	6	5-9 years	1000	Near vision loss	3	Rate	1990	1021	1812.36	514.83
5	Prevalence	1	Global	1	Male	7	10-14 years	1000	Near vision loss	3	Rate	1990	1228.38	2198.02	584.592
5	Prevalence	1	Global	2	Female	7	10-14 years	1000	Near vision loss	3	Rate	1990	1703.34	3021.59	859.903
5	Prevalence	1	Global	1	Male	8	15-19 years	1000	Near vision loss	3	Rate	1990	1718.89	3086.15	815.283
5	Prevalence	1	Global	2	Female	8	15-19 years	1000	Near vision loss	3	Rate	1990	2376.43	4216.02	1202.66
5	Prevalence	1	Global	1	Male	9	20-24 years	1000	Near vision loss	3	Rate	1990	2422.62	3817.65	1397.99
5	Prevalence	1	Global	2	Female	9	20-24 years	1000	Near vision loss	3	Rate	1990	3295.58	5108.37	1955.87
5	Prevalence	1	Global	1	Male	10	25-29 years	1000	Near vision loss	3	Rate	1990	3330.1	6397.45	1433.15
5	Prevalence	1	Global	2	Female	10	25-29 years	1000	Near vision loss	3	Rate	1990	4450.41	8519.69	1957.74
5	Prevalence	1	Global	1	Male	11	30-34 years	1000	Near vision loss	3	Rate	1990	4525.9	8642.32	2137.42
5	Prevalence	1	Global	2	Female	11	30-34 years	1000	Near vision loss	3	Rate	1990	5988.27	11420.2	2871.35
5	Prevalence	1	Global	1	Male	12	35-39 years	1000	Near vision loss	3	Rate	1990	5989.28	13321.8	2304.45
5	Prevalence	1	Global	2	Female	12	35-39 years	1000	Near vision loss	3	Rate	1990	7770.72	16992.7	3054.39
5	Prevalence	1	Global	1	Male	13	40-44 years	1000	Near vision loss	3	Rate	1990	9731.25	16767.9	4822.66
5	Prevalence	1	Global	2	Female	13	40-44 years	1000	Near vision loss	3	Rate	1990	12378.6	21017.6	6213.94
5	Prevalence	1	Global	1	Male	14	45-49 years	1000	Near vision loss	3	Rate	1990	15876.4	30587.8	6705.23
5	Prevalence	1	Global	2	Female	14	45-49 years	1000	Near vision loss	3	Rate	1990	19749.6	37671.1	8485.56
5	Prevalence	1	Global	1	Male	15	50-54 years	1000	Near vision loss	3	Rate	1990	20592.8	35845.3	11166
5	Prevalence	1	Global	2	Female	15	50-54 years	1000	Near vision loss	3	Rate	1990	25147.1	42819.5	13866
5	Prevalence	1	Global	1	Male	16	55-59 years	1000	Near vision loss	3	Rate	1990	24327.2	42580	11272.5
5	Prevalence	1	Global	2	Female	16	55-59 years	1000	Near vision loss	3	Rate	1990	29506.4	50540	13834.8
5	Prevalence	1	Global	1	Male	17	60-64 years	1000	Near vision loss	3	Rate	1990	26918.3	44714.4	13095.7
5	Prevalence	1	Global	2	Female	17	60-64 years	1000	Near vision loss	3	Rate	1990	32321.5	51553.1	16119.8
5	Prevalence	1	Global	1	Male	18	65-69 years	1000	Near vision loss	3	Rate	1990	27983.3	52515.2	13121.5
5	Prevalence	1	Global	2	Female	18	65-69 years	1000	Near vision loss	3	Rate	1990	33124	59468.8	15917.6
5	Prevalence	1	Global	1	Male	19	70-74 years	1000	Near vision loss	3	Rate	1990	30393.6	58005.3	15028.5
5	Prevalence	1	Global	2	Female	19	70-74 years	1000	Near vision loss	3	Rate	1990	35571.3	64797.3	17810.7
5	Prevalence	1	Global	1	Male	20	75-79 years	1000	Near vision loss	3	Rate	1990	32273.7	53155.8	15573.1
5	Prevalence	1	Global	2	Female	20	75-79 years	1000	Near vision loss	3	Rate	1990	38151.9	60696.5	18516.6

## Sheet: S2
Table S2 GBD super-regions' Prevalence, DALYs, and Associated EAPC of NVL from 1990 to 2021
measure_name	location_name	sex_name	age_name	cause_name	metric_name	1990	2021	PC	EAPCs
Prevalence	Central Europe, Eastern Europe, and Central Asia	Both	All ages	Near vision loss	Number	43260282.313(32157620.922-57443787.288)	61256695.225(45677576.376-80438063.635)	0.416(0.325-0.483)	1.80(1.54,2.06)
Prevalence	South Asia	Both	All ages	Near vision loss	Number	94154034.897(68826410.138-128377786.554)	350460748.133(261814944.231-452217648.074)	2.722(2.230-3.250)	5.48(5.09,5.87)
Prevalence	South Asia	Both	All ages	Near vision loss	Number	94154034.897(68826410.138-128377786.554)	350460748.133(261814944.231-452217648.074)	2.722(2.230-3.250)	5.48(5.09,5.87)
Prevalence	North Africa and Middle East	Both	All ages	Near vision loss	Number	20589891.251(15963084.410-25623369.969)	55507908.385(41264197.302-74063532.429)	1.696(1.398-2.065)	3.31(3.22,3.40)
Prevalence	North Africa and Middle East	Both	All ages	Near vision loss	Number	20589891.251(15963084.410-25623369.969)	55507908.385(41264197.302-74063532.429)	1.696(1.398-2.065)	3.31(3.22,3.40)
Prevalence	Latin America and Caribbean	Both	All ages	Near vision loss	Number	32827109.779(24982107.325-42924022.016)	80111549.752(59929866.497-106275797.380)	1.440(1.274-1.600)	3.23(3.12,3.34)
Prevalence	Southeast Asia, East Asia, and Oceania	Both	All ages	Near vision loss	Number	130905656.871(97905657.450-171837286.854)	408323215.945(300512905.043-542118140.595)	2.119(1.738-2.470)	4.11(3.96,4.27)
Prevalence	G20	Both	All ages	Near vision loss	Number	316609824.456(237460573.262-418076678.397)	896786051.331(674714691.388-1170230385.348)	1.832(1.589-2.061)	4.05(3.84,4.26)
Prevalence	OECD Countries	Both	All ages	Near vision loss	Number	80333314.686(59864952.564-107237770.853)	139216362.857(102915465.651-184913043.023)	0.733(0.651-0.802)	2.06(1.98,2.13)
Prevalence	WHO region	Both	All ages	Near vision loss	Number	425006220.589(320587761.944-557766425.596)	1149127985.934(870829249.532-1507029278.367)	1.704(1.518-1.877)	3.78(3.61,3.95)
Prevalence	World Bank Regions	Both	All ages	Near vision loss	Number	427459129.390(322417504.909-561026951.119)	1154253586.758(874603409.383-1513508758.114)	1.700(1.516-1.873)	3.77(3.60,3.95)
Prevalence	Commonwealth	Both	All ages	Near vision loss	Number	126180614.006(94181987.084-168480791.409)	417283232.455(314577667.064-538711995.494)	2.307(1.958-2.708)	4.83(4.53,5.14)
Prevalence	High-income	Both	All ages	Near vision loss	Number	65727084.897(47859616.853-88779240.344)	102437591.470(74891213.624-136946107.331)	0.559(0.471-0.632)	1.68(1.60,1.76)
Prevalence		Both	All ages	Near vision loss	Number	13813847.417(10703404.393-17260852.922)	36874469.304(27567633.279-49287519.220)	1.669(1.394-1.990)	3.30(3.21,3.40)
Prevalence	Middle SDI	Both	All ages	Near vision loss	Number	136883044.500(103329965.057-177666072.725)	429839886.238(322949503.744-565578250.526)	2.140(1.857-2.402)	4.29(4.11,4.47)
Prevalence	High-middle SDI	Both	All ages	Near vision loss	Number	95901983.547(72245029.183-126357813.912)	236295922.807(175829654.001-310139117.829)	1.464(1.240-1.682)	3.42(3.24,3.61)
Prevalence	Sub-Saharan Africa	Both	All ages	Near vision loss	Number	40473671.049(30086748.076-53608378.573)	96965340.678(72575978.879-129063402.065)	1.396(1.348-1.446)	3.07(2.98,3.16)
Prevalence	Nordic Region	Both	All ages	Near vision loss	Number	1963751.962(1418984.548-2679372.101)	2704501.881(1950667.257-3698442.381)	0.377(0.326-0.428)	1.05(1.03,1.08)
Prevalence	High SDI	Both	All ages	Near vision loss	Number	65507368.481(47979250.180-87725743.847)	115266965.773(85334195.269-152976369.782)	0.760(0.653-0.843)	2.10(2.02,2.17)
Prevalence	African Union	Both	All ages	Near vision loss	Number	49829222.820(37554191.275-64742468.500)	119511382.403(89950099.474-158440788.865)	1.398(1.324-1.477)	3.05(2.96,3.14)
Prevalence	Four World Regions	Both	All ages	Near vision loss	Number	427141929.455(322178400.206-560619466.295)	1153787546.121(874248929.767-1512916037.405)	1.701(1.517-1.874)	3.78(3.60,3.95)
Prevalence	World Bank Income Levels	Both	All ages	Near vision loss	Number	427574036.959(322502375.109-561174914.254)	1154434802.255(874742046.642-1513751644.806)	1.700(1.516-1.872)	3.77(3.60,3.95)
Prevalence	Association of Southeast Asian Nations	Both	All ages	Near vision loss	Number	29489047.793(22042699.126-38532348.579)	72194006.638(53887305.315-96118811.724)	1.448(1.252-1.614)	2.96(2.87,3.04)
Prevalence	Low-middle SDI	Both	All ages	Near vision loss	Number	92236873.557(68939826.728-122669436.777)	268439314.225(202599984.016-348791237.958)	1.910(1.675-2.168)	4.24(3.99,4.48)
Prevalence	Low SDI	Both	All ages	Near vision loss	Number	37046595.940(27880465.606-49056856.527)	104595573.534(79346300.033-136002120.639)	1.823(1.650-2.023)	3.90(3.73,4.08)
Prevalence	European Union	Both	All ages	Near vision loss	Number	32726172.017(23914932.709-44549572.306)	45168651.953(32621501.224-61726329.915)	0.380(0.319-0.447)	1.15(1.11,1.18)
Prevalence	Sahel Region	Both	All ages	Near vision loss	Number	10226256.842(7524157.141-13464488.751)	26817709.462(19907814.417-35695137.162)	1.622(1.512-1.714)	3.26(3.13,3.40)
Prevalence	Organization of Islamic Cooperation	Both	All ages	Near vision loss	Number	67020540.328(50801192.989-86243018.857)	169377307.585(125547687.147-228424740.278)	1.527(1.379-1.677)	3.19(3.03,3.35)
Prevalence	Health System Grouping Levels	Both	All ages	Near vision loss	Number	427575866.025(322503752.686-561177350.582)	1154437662.576(874744316.345-1513755424.030)	1.700(1.516-1.872)	3.77(3.60,3.95)
Prevalence	Gulf Cooperation Council	Both	All ages	Near vision loss	Number	1156958.647(855240.471-1596211.706)	4735509.365(3331531.154-6933163.578)	3.093(2.599-3.611)	4.72(4.55,4.88)
Prevalence	South Asia	Both	Age-standardized	Near vision loss	Rate	13421.724(9893.513-17947.395)	20747.021(15692.166-26642.320)	0.546(0.358-0.753)	2.37(2.03,2.71)
Prevalence	South Asia	Both	Age-standardized	Near vision loss	Rate	13421.724(9893.513-17947.395)	20747.021(15692.166-26642.320)	0.546(0.358-0.753)	2.37(2.03,2.71)
Prevalence	Central Europe, Eastern Europe, and Central Asia	Both	Age-standardized	Near vision loss	Rate	9298.231(6958.012-12162.672)	10403.778(7790.402-13560.800)	0.119(0.067-0.180)	0.99(0.75,1.22)
Prevalence	North Africa and Middle East	Both	Age-standardized	Near vision loss	Rate	9840.666(7682.230-12450.633)	10490.626(7901.839-13754.322)	0.066(-0.007-0.162)	0.23(0.16,0.31)
Prevalence	North Africa and Middle East	Both	Age-standardized	Near vision loss	Rate	9840.666(7682.230-12450.633)	10490.626(7901.839-13754.322)	0.066(-0.007-0.162)	0.23(0.16,0.31)
Prevalence	Latin America and Caribbean	Both	Age-standardized	Near vision loss	Rate	12060.069(9160.263-15751.583)	12656.757(9479.576-16699.279)	0.049(0.023-0.071)	0.43(0.30,0.56)
Prevalence	Southeast Asia, East Asia, and Oceania	Both	Age-standardized	Near vision loss	Rate	10098.808(7682.869-13251.644)	14163.558(10608.347-18583.395)	0.402(0.258-0.538)	1.35(1.21,1.49)
Prevalence	High-income	Both	Age-standardized	Near vision loss	Rate	6020.825(4415.104-8129.578)	6067.266(4430.843-8184.457)	0.008(-0.026-0.042)	0.21(0.14,0.28)
Prevalence	OECD Countries	Both	Age-standardized	Near vision loss	Rate	6407.647(4770.178-8477.776)	6951.182(5126.149-9253.792)	0.085(0.055-0.118)	0.47(0.40,0.55)
Prevalence	WHO region	Both	Age-standardized	Near vision loss	Rate	9780.129(7365.529-12874.898)	13445.118(10230.377-17596.785)	0.375(0.283-0.466)	1.48(1.32,1.64)
Prevalence	World Bank Regions	Both	Age-standardized	Near vision loss	Rate	9792.344(7374.325-12893.105)	13442.785(10228.267-17594.539)	0.373(0.282-0.463)	1.47(1.31,1.63)
Prevalence	Sub-Saharan Africa	Both	Age-standardized	Near vision loss	Rate	13924.966(10589.112-17995.737)	13891.671(10633.178-17838.198)	-0.002(-0.014-0.009)	0.20(0.13,0.26)
Prevalence	Commonwealth	Both	Age-standardized	Near vision loss	Rate	12296.791(9198.201-16337.116)	17922.639(13524.774-22980.857)	0.458(0.308-0.629)	2.00(1.72,2.27)
Prevalence	G20	Both	Age-standardized	Near vision loss	Rate	9657.514(7251.086-12739.180)	14605.050(10992.151-19029.729)	0.512(0.383-0.647)	1.89(1.69,2.09)
Prevalence		Both	Age-standardized	Near vision loss	Rate	10375.715(8114.886-13052.739)	10595.472(7986.656-13878.460)	0.021(-0.044-0.095)	0.13(0.06,0.19)
Prevalence	Low-middle SDI	Both	Age-standardized	Near vision loss	Rate	12448.641(9373.220-16427.886)	16252.924(12370.249-20760.610)	0.306(0.205-0.413)	1.48(1.27,1.70)
Prevalence	Middle SDI	Both	Age-standardized	Near vision loss	Rate	11085.312(8446.412-14432.870)	15372.700(11707.711-20094.478)	0.387(0.282-0.482)	1.49(1.33,1.66)
Prevalence	European Union	Both	Age-standardized	Near vision loss	Rate	5948.459(4415.474-7985.760)	5881.377(4358.870-7907.262)	-0.011(-0.028-0.005)	0.00(-0.03,0.03)
Prevalence	Nordic Region	Both	Age-standardized	Near vision loss	Rate	6124.128(4504.214-8292.119)	6057.368(4486.595-8160.341)	-0.011(-0.039-0.008)	-0.04(-0.05,-0.04)
Prevalence	Low SDI	Both	Age-standardized	Near vision loss	Rate	12691.030(9558.956-16621.861)	15178.137(11707.316-19284.757)	0.196(0.124-0.271)	1.01(0.87,1.16)
Prevalence	World Bank Income Levels	Both	Age-standardized	Near vision loss	Rate	9790.610(7373.054-12890.840)	13440.078(10226.271-17590.958)	0.373(0.282-0.463)	1.47(1.31,1.63)
Prevalence	High SDI	Both	Age-standardized	Near vision loss	Rate	6386.770(4701.059-8555.866)	6970.864(5146.039-9289.419)	0.091(0.051-0.133)	0.48(0.41,0.54)
Prevalence	Four World Regions	Both	Age-standardized	Near vision loss	Rate	9789.452(7372.124-12888.988)	13441.359(10227.242-17592.536)	0.373(0.282-0.464)	1.47(1.31,1.63)
Prevalence	High-middle SDI	Both	Age-standardized	Near vision loss	Rate	9312.153(7060.474-12156.859)	12763.980(9620.796-16797.590)	0.371(0.253-0.492)	1.40(1.24,1.57)
Prevalence	African Union	Both	Age-standardized	Near vision loss	Rate	13143.678(10099.812-16782.073)	13271.308(10149.372-17156.490)	0.010(-0.005-0.025)	0.21(0.15,0.27)
Prevalence	Health System Grouping Levels	Both	Age-standardized	Near vision loss	Rate	9790.613(7373.055-12890.844)	13440.070(10226.266-17590.947)	0.373(0.282-0.463)	1.47(1.31,1.63)
Prevalence	Organization of Islamic Cooperation	Both	Age-standardized	Near vision loss	Rate	10438.050(7904.476-13520.068)	11051.718(8340.646-14553.680)	0.059(0.032-0.087)	0.29(0.19,0.40)
Prevalence	Sahel Region	Both	Age-standardized	Near vision loss	Rate	12133.878(9077.423-16093.970)	12361.482(9387.928-16149.114)	0.019(0.000-0.043)	0.12(0.07,0.17)
Prevalence	Association of Southeast Asian Nations	Both	Age-standardized	Near vision loss	Rate	9843.924(7405.778-12827.593)	10540.990(7996.288-13798.236)	0.071(0.039-0.096)	0.27(0.19,0.35)
Prevalence	Gulf Cooperation Council	Both	Age-standardized	Near vision loss	Rate	9637.631(7220.859-12836.486)	9441.628(7042.878-12471.992)	-0.020(-0.048-0.012)	-0.06(-0.07,-0.05)
DALYs (Disability-Adjusted Life Years)	Southeast Asia, East Asia, and Oceania	Both	All ages	Near vision loss	Number	1330208.603(576012.485-2590036.358)	4142071.722(1884326.674-7936899.887)	2.114(1.729-2.465)	4.11(3.95,4.27)
DALYs (Disability-Adjusted Life Years)	High-income	Both	All ages	Near vision loss	Number	660295.087(299274.303-1311578.995)	1021706.217(466595.016-1971280.831)	0.547(0.461-0.619)	1.66(1.58,1.74)
DALYs (Disability-Adjusted Life Years)	South Asia	Both	All ages	Near vision loss	Number	944080.489(428714.268-1867671.297)	3530771.800(1599709.342-6461164.668)	2.740(2.241-3.274)	5.52(5.12,5.91)
DALYs (Disability-Adjusted Life Years)	South Asia	Both	All ages	Near vision loss	Number	944080.489(428714.268-1867671.297)	3530771.800(1599709.342-6461164.668)	2.740(2.241-3.274)	5.52(5.12,5.91)
DALYs (Disability-Adjusted Life Years)	Central Europe, Eastern Europe, and Central Asia	Both	All ages	Near vision loss	Number	431259.532(191757.332-835873.394)	609127.571(278720.432-1167215.300)	0.412(0.320-0.480)	1.80(1.54,2.06)
DALYs (Disability-Adjusted Life Years)	North Africa and Middle East	Both	All ages	Near vision loss	Number	208307.590(94393.966-388755.399)	558269.370(246630.831-1105861.629)	1.680(1.374-2.051)	3.29(3.20,3.39)
DALYs (Disability-Adjusted Life Years)	North Africa and Middle East	Both	All ages	Near vision loss	Number	208307.590(94393.966-388755.399)	558269.370(246630.831-1105861.629)	1.680(1.374-2.051)	3.29(3.20,3.39)
DALYs (Disability-Adjusted Life Years)	Latin America and Caribbean	Both	All ages	Near vision loss	Number	331741.776(145047.612-649037.625)	803274.370(356007.060-1588463.670)	1.421(1.255-1.587)	3.20(3.09,3.31)
DALYs (Disability-Adjusted Life Years)	Sub-Saharan Africa	Both	All ages	Near vision loss	Number	410211.497(180470.855-797773.760)	984723.700(432252.774-1906158.063)	1.401(1.352-1.450)	3.09(3.00,3.17)
DALYs (Disability-Adjusted Life Years)	Middle SDI	Both	All ages	Near vision loss	Number	1387021.690(616293.982-2687935.631)	4344198.612(1940326.596-8347958.798)	2.132(1.846-2.397)	4.29(4.11,4.47)
DALYs (Disability-Adjusted Life Years)	European Union	Both	All ages	Near vision loss	Number	326169.979(146088.845-633276.934)	447734.907(200764.873-872478.310)	0.373(0.314-0.438)	1.13(1.10,1.16)
DALYs (Disability-Adjusted Life Years)	Low SDI	Both	All ages	Near vision loss	Number	373195.633(165509.615-728169.028)	1059106.842(468419.577-1992365.694)	1.838(1.661-2.041)	3.93(3.75,4.11)
DALYs (Disability-Adjusted Life Years)	World Bank Regions	Both	All ages	Near vision loss	Number	4311297.874(1935367.283-8401309.036)	11641852.417(5210463.971-22405961.219)	1.700(1.509-1.873)	3.78(3.61,3.96)
DALYs (Disability-Adjusted Life Years)	Four World Regions	Both	All ages	Near vision loss	Number	4308083.787(1933864.735-8395023.390)	11637222.808(5208491.217-22397025.561)	1.701(1.510-1.874)	3.78(3.61,3.96)
DALYs (Disability-Adjusted Life Years)	Commonwealth	Both	All ages	Near vision loss	Number	1267998.825(576708.515-2497957.184)	4206280.854(1905017.219-7841514.243)	2.317(1.962-2.721)	4.86(4.56,5.16)
DALYs (Disability-Adjusted Life Years)	High-middle SDI	Both	All ages	Near vision loss	Number	965522.945(424555.523-1874373.435)	2383039.968(1087866.741-4527647.124)	1.468(1.239-1.686)	3.44(3.25,3.62)
DALYs (Disability-Adjusted Life Years)	Nordic Region	Both	All ages	Near vision loss	Number	19567.831(8762.642-37795.898)	26906.274(11815.286-52238.169)	0.375(0.324-0.426)	1.05(1.03,1.08)
DALYs (Disability-Adjusted Life Years)	OECD Countries	Both	All ages	Near vision loss	Number	807045.754(367975.176-1575038.452)	1389606.730(632134.357-2694896.779)	0.722(0.639-0.793)	2.04(1.96,2.11)
DALYs (Disability-Adjusted Life Years)	Association of Southeast Asian Nations	Both	All ages	Near vision loss	Number	299502.773(132292.491-579958.313)	730971.951(322653.805-1428574.004)	1.441(1.241-1.614)	2.95(2.87,3.03)
DALYs (Disability-Adjusted Life Years)	World Bank Income Levels	Both	All ages	Near vision loss	Number	4312449.843(1935867.092-8403521.236)	11643655.306(5211258.707-22409434.125)	1.700(1.509-1.873)	3.78(3.61,3.96)
DALYs (Disability-Adjusted Life Years)	Organization of Islamic Cooperation	Both	All ages	Near vision loss	Number	678323.142(302985.390-1294873.155)	1711872.529(760319.142-3392875.577)	1.524(1.372-1.674)	3.19(3.03,3.35)
DALYs (Disability-Adjusted Life Years)	Health System Grouping Levels	Both	All ages	Near vision loss	Number	4312468.318(1935875.255-8403558.077)	11643683.756(5211270.750-22409489.660)	1.700(1.509-1.873)	3.78(3.61,3.96)
DALYs (Disability-Adjusted Life Years)	African Union	Both	All ages	Near vision loss	Number	504931.234(224269.060-969740.415)	1211773.644(530521.958-2340659.378)	1.400(1.324-1.480)	3.06(2.97,3.15)
DALYs (Disability-Adjusted Life Years)	WHO region	Both	All ages	Near vision loss	Number	4286318.614(1924387.450-8351699.520)	11590225.422(5188331.995-22303195.161)	1.704(1.511-1.878)	3.79(3.61,3.96)
DALYs (Disability-Adjusted Life Years)	Gulf Cooperation Council	Both	All ages	Near vision loss	Number	11751.482(5004.002-23309.822)	48063.490(20378.835-93483.770)	3.090(2.557-3.603)	4.73(4.56,4.89)
DALYs (Disability-Adjusted Life Years)	Low-middle SDI	Both	All ages	Near vision loss	Number	927805.507(419576.853-1820428.590)	2704079.146(1209008.362-5150525.804)	1.914(1.674-2.170)	4.26(4.01,4.50)
DALYs (Disability-Adjusted Life Years)	G20	Both	All ages	Near vision loss	Number	3191103.226(1424068.362-6235844.057)	9042489.055(4057335.947-17134094.365)	1.834(1.587-2.061)	4.06(3.85,4.27)
DALYs (Disability-Adjusted Life Years)	High SDI	Both	All ages	Near vision loss	Number	658922.544(297976.635-1297099.925)	1153259.188(522018.132-2212992.684)	0.750(0.644-0.834)	2.08(2.01,2.16)
DALYs (Disability-Adjusted Life Years)		Both	All ages	Near vision loss	Number	139853.774(62629.777-262604.771)	371710.931(162398.570-739040.647)	1.658(1.371-1.979)	3.30(3.20,3.39)
DALYs (Disability-Adjusted Life Years)	Sahel Region	Both	All ages	Near vision loss	Number	103522.555(45124.774-201602.687)	273113.336(118507.047-532507.288)	1.638(1.530-1.730)	3.29(3.15,3.43)
DALYs (Disability-Adjusted Life Years)	Southeast Asia, East Asia, and Oceania	Both	Age-standardized	Near vision loss	Rate	101.713(44.656-197.513)	143.624(64.955-277.142)	0.412(0.265-0.545)	1.38(1.23,1.52)
DALYs (Disability-Adjusted Life Years)	High-income	Both	Age-standardized	Near vision loss	Rate	60.682(26.987-119.614)	61.082(27.011-117.724)	0.007(-0.028-0.041)	0.21(0.14,0.28)
DALYs (Disability-Adjusted Life Years)	South Asia	Both	Age-standardized	Near vision loss	Rate	133.157(59.841-257.037)	207.994(94.084-378.378)	0.562(0.368-0.770)	2.43(2.08,2.78)
DALYs (Disability-Adjusted Life Years)	South Asia	Both	Age-standardized	Near vision loss	Rate	133.157(59.841-257.037)	207.994(94.084-378.378)	0.562(0.368-0.770)	2.43(2.08,2.78)
DALYs (Disability-Adjusted Life Years)	Central Europe, Eastern Europe, and Central Asia	Both	Age-standardized	Near vision loss	Rate	92.653(41.160-179.168)	103.943(47.310-201.936)	0.122(0.069-0.184)	1.01(0.77,1.25)
DALYs (Disability-Adjusted Life Years)	North Africa and Middle East	Both	Age-standardized	Near vision loss	Rate	98.446(45.044-182.005)	104.613(47.085-201.927)	0.063(-0.013-0.161)	0.23(0.15,0.30)
DALYs (Disability-Adjusted Life Years)	North Africa and Middle East	Both	Age-standardized	Near vision loss	Rate	98.446(45.044-182.005)	104.613(47.085-201.927)	0.063(-0.013-0.161)	0.23(0.15,0.30)
DALYs (Disability-Adjusted Life Years)	Latin America and Caribbean	Both	Age-standardized	Near vision loss	Rate	120.849(54.162-234.766)	126.776(56.580-248.680)	0.049(0.022-0.070)	0.43(0.30,0.57)
DALYs (Disability-Adjusted Life Years)	Sub-Saharan Africa	Both	Age-standardized	Near vision loss	Rate	139.639(62.052-270.768)	139.467(62.154-269.013)	-0.001(-0.013-0.010)	0.21(0.15,0.28)
DALYs (Disability-Adjusted Life Years)	Middle SDI	Both	Age-standardized	Near vision loss	Rate	111.267(49.936-215.038)	155.092(69.329-297.136)	0.394(0.287-0.488)	1.52(1.35,1.69)
DALYs (Disability-Adjusted Life Years)	European Union	Both	Age-standardized	Near vision loss	Rate	59.537(26.764-116.283)	58.983(26.528-115.087)	-0.009(-0.027-0.007)	0.01(-0.02,0.04)
DALYs (Disability-Adjusted Life Years)	Low SDI	Both	Age-standardized	Near vision loss	Rate	126.396(56.290-247.065)	152.080(67.799-285.900)	0.203(0.130-0.279)	1.05(0.90,1.19)
DALYs (Disability-Adjusted Life Years)	World Bank Regions	Both	Age-standardized	Near vision loss	Rate	98.298(44.126-191.058)	135.585(60.854-260.516)	0.379(0.286-0.469)	1.50(1.33,1.66)
DALYs (Disability-Adjusted Life Years)	Four World Regions	Both	Age-standardized	Near vision loss	Rate	98.268(44.111-190.997)	135.571(60.848-260.486)	0.380(0.287-0.469)	1.50(1.33,1.66)
DALYs (Disability-Adjusted Life Years)	Commonwealth	Both	Age-standardized	Near vision loss	Rate	122.612(55.035-237.718)	179.901(81.233-331.705)	0.467(0.314-0.639)	2.04(1.76,2.32)
DALYs (Disability-Adjusted Life Years)	High-middle SDI	Both	Age-standardized	Near vision loss	Rate	93.462(41.322-181.121)	129.039(58.411-248.065)	0.381(0.260-0.501)	1.44(1.27,1.60)
DALYs (Disability-Adjusted Life Years)	Nordic Region	Both	Age-standardized	Near vision loss	Rate	61.468(27.722-119.726)	60.942(27.260-119.172)	-0.009(-0.037-0.012)	-0.03(-0.04,-0.03)
DALYs (Disability-Adjusted Life Years)	OECD Countries	Both	Age-standardized	Near vision loss	Rate	64.526(29.024-124.457)	69.983(31.064-136.732)	0.085(0.054-0.116)	0.48(0.40,0.55)
DALYs (Disability-Adjusted Life Years)	Association of Southeast Asian Nations	Both	Age-standardized	Near vision loss	Rate	98.875(44.344-191.185)	106.111(47.328-205.931)	0.073(0.041-0.098)	0.28(0.20,0.36)
DALYs (Disability-Adjusted Life Years)	World Bank Income Levels	Both	Age-standardized	Near vision loss	Rate	98.280(44.118-191.024)	135.558(60.841-260.463)	0.379(0.286-0.469)	1.50(1.33,1.66)
DALYs (Disability-Adjusted Life Years)	Organization of Islamic Cooperation	Both	Age-standardized	Near vision loss	Rate	104.582(47.246-199.773)	110.730(49.517-215.309)	0.059(0.031-0.088)	0.30(0.19,0.41)
DALYs (Disability-Adjusted Life Years)	Health System Grouping Levels	Both	Age-standardized	Near vision loss	Rate	98.280(44.118-191.024)	135.558(60.841-260.463)	0.379(0.286-0.469)	1.50(1.33,1.66)
DALYs (Disability-Adjusted Life Years)	African Union	Both	Age-standardized	Near vision loss	Rate	131.782(59.002-251.748)	133.088(59.207-257.266)	0.010(-0.006-0.025)	0.22(0.16,0.28)
DALYs (Disability-Adjusted Life Years)	WHO region	Both	Age-standardized	Near vision loss	Rate	98.169(44.066-190.811)	135.606(60.871-260.510)	0.381(0.288-0.471)	1.50(1.34,1.67)
DALYs (Disability-Adjusted Life Years)	Gulf Cooperation Council	Both	Age-standardized	Near vision loss	Rate	95.987(42.953-186.743)	93.785(41.959-181.901)	-0.023(-0.053-0.009)	-0.06(-0.07,-0.05)
DALYs (Disability-Adjusted Life Years)	Low-middle SDI	Both	Age-standardized	Near vision loss	Rate	123.992(55.317-239.797)	162.795(72.895-306.385)	0.313(0.210-0.420)	1.52(1.30,1.74)
DALYs (Disability-Adjusted Life Years)	G20	Both	Age-standardized	Near vision loss	Rate	96.980(43.377-188.509)	147.535(66.267-282.305)	0.521(0.389-0.655)	1.92(1.72,2.12)
DALYs (Disability-Adjusted Life Years)	High SDI	Both	Age-standardized	Near vision loss	Rate	64.409(28.767-126.816)	70.307(31.424-135.993)	0.092(0.050-0.132)	0.48(0.41,0.54)
DALYs (Disability-Adjusted Life Years)		Both	Age-standardized	Near vision loss	Rate	103.835(47.532-191.274)	105.619(47.255-205.164)	0.017(-0.049-0.093)	0.12(0.06,0.18)
DALYs (Disability-Adjusted Life Years)	Sahel Region	Both	Age-standardized	Near vision loss	Rate	121.623(54.195-239.498)	124.363(55.473-240.940)	0.023(0.003-0.046)	0.14(0.09,0.19)

## Sheet: S3
	Table S3 204 countries' Prevalence, DALYs, and Associated EAPC of NVL from 1990 to 2021
measure_name	location_name	sex_name	age_name	cause_name	metric_name	1990	2021	PC	EAPCs
DALYs (Disability-Adjusted Life Years)	Angola	Both	All ages	Near vision loss	Number	11287.394(4960.367-22832.876)	35517.014(15510.002-69094.124)	2.147(2.017-2.295)	3.87(3.82,3.91)
DALYs (Disability-Adjusted Life Years)	Israel	Both	All ages	Near vision loss	Number	2689.162(1190.976-5298.777)	6284.834(2840.852-12076.524)	1.337(1.216-1.505)	2.75(2.70,2.80)
DALYs (Disability-Adjusted Life Years)	Argentina	Both	All ages	Near vision loss	Number	21574.871(9681.188-43284.968)	34477.754(15384.819-67731.044)	0.598(0.526-0.669)	1.54(1.52,1.57)
DALYs (Disability-Adjusted Life Years)	Montenegro	Both	All ages	Near vision loss	Number	377.683(165.371-740.813)	518.845(227.221-1047.472)	0.374(0.249-0.520)	1.05(0.98,1.13)
DALYs (Disability-Adjusted Life Years)	Maldives	Both	All ages	Near vision loss	Number	82.879(35.814-160.015)	310.315(133.541-613.793)	2.744(2.414-3.106)	4.37(4.23,4.52)
DALYs (Disability-Adjusted Life Years)	Papua New Guinea	Both	All ages	Near vision loss	Number	2450.420(1071.929-4879.984)	6977.614(3072.325-13935.763)	1.848(1.712-2.027)	3.53(3.44,3.62)
DALYs (Disability-Adjusted Life Years)	Russian Federation	Both	All ages	Near vision loss	Number	224614.461(101510.395-438473.819)	342460.053(157102.915-650929.810)	0.525(0.376-0.649)	2.62(2.18,3.06)
DALYs (Disability-Adjusted Life Years)	Cuba	Both	All ages	Near vision loss	Number	11701.404(5189.006-23219.929)	18579.784(8322.492-36852.181)	0.588(0.440-0.727)	1.56(1.51,1.62)
DALYs (Disability-Adjusted Life Years)	Chile	Both	All ages	Near vision loss	Number	7429.049(3328.662-14988.661)	15741.456(7105.110-31553.201)	1.119(0.946-1.331)	2.53(2.48,2.58)
DALYs (Disability-Adjusted Life Years)	Bolivia (Plurinational State of)	Both	All ages	Near vision loss	Number	5325.619(2330.378-10665.141)	13637.695(5939.275-26968.390)	1.561(1.423-1.716)	3.18(3.10,3.25)
DALYs (Disability-Adjusted Life Years)	Dominica	Both	All ages	Near vision loss	Number	67.384(29.781-129.644)	87.627(39.484-173.092)	0.300(0.198-0.395)	0.93(0.87,0.98)
DALYs (Disability-Adjusted Life Years)	Venezuela (Bolivarian Republic of)	Both	All ages	Near vision loss	Number	14410.293(6295.567-28078.069)	34436.384(15195.113-68687.725)	1.390(1.145-1.657)	3.09(2.96,3.22)
DALYs (Disability-Adjusted Life Years)	Kuwait	Both	All ages	Near vision loss	Number	979.140(422.050-1962.552)	4219.020(1801.940-8356.702)	3.309(2.843-3.827)	5.20(4.86,5.55)
DALYs (Disability-Adjusted Life Years)	Lebanon	Both	All ages	Near vision loss	Number	1902.549(906.784-3468.538)	5203.219(2344.867-10073.191)	1.735(1.229-2.440)	3.48(3.28,3.67)
DALYs (Disability-Adjusted Life Years)	Ecuador	Both	All ages	Near vision loss	Number	8698.305(3806.086-17164.307)	22771.724(10122.979-44471.255)	1.618(1.478-1.777)	3.50(3.36,3.64)
DALYs (Disability-Adjusted Life Years)	Andorra	Both	All ages	Near vision loss	Number	33.343(14.968-66.406)	79.849(36.225-154.852)	1.395(1.200-1.588)	2.51(2.30,2.73)
DALYs (Disability-Adjusted Life Years)	Madagascar	Both	All ages	Near vision loss	Number	6976.939(3020.523-13470.718)	17426.507(7402.730-33812.116)	1.498(1.342-1.630)	3.08(2.99,3.17)
DALYs (Disability-Adjusted Life Years)	Gambia	Both	All ages	Near vision loss	Number	655.769(280.334-1271.112)	1772.000(754.161-3425.167)	1.702(1.600-1.814)	3.19(3.15,3.24)
DALYs (Disability-Adjusted Life Years)	Italy	Both	All ages	Near vision loss	Number	51216.187(22271.668-100612.868)	71070.452(31970.998-139610.135)	0.388(0.324-0.464)	1.11(1.09,1.13)
DALYs (Disability-Adjusted Life Years)	Mongolia	Both	All ages	Near vision loss	Number	1082.929(471.509-2064.452)	2278.518(989.757-4529.434)	1.104(0.906-1.312)	2.49(2.33,2.65)
DALYs (Disability-Adjusted Life Years)	Congo	Both	All ages	Near vision loss	Number	2745.870(1224.323-5441.180)	7376.011(3180.718-14689.143)	1.686(1.501-1.908)	3.57(3.38,3.76)
DALYs (Disability-Adjusted Life Years)	Central African Republic	Both	All ages	Near vision loss	Number	3102.065(1366.063-6218.538)	6495.948(2821.868-12873.586)	1.094(1.002-1.198)	2.49(2.44,2.53)
DALYs (Disability-Adjusted Life Years)	Yemen	Both	All ages	Near vision loss	Number	6730.393(2895.468-13273.927)	19592.790(8394.391-37988.013)	1.911(1.741-2.085)	3.54(3.51,3.57)
DALYs (Disability-Adjusted Life Years)	Sri Lanka	Both	All ages	Near vision loss	Number	10241.150(4576.562-19987.567)	21690.547(9750.911-42360.300)	1.118(0.912-1.353)	2.66(2.58,2.75)
DALYs (Disability-Adjusted Life Years)	Cook Islands	Both	All ages	Near vision loss	Number	14.821(6.536-29.234)	24.770(10.878-48.789)	0.671(0.523-0.837)	1.67(1.64,1.71)
DALYs (Disability-Adjusted Life Years)	San Marino	Both	All ages	Near vision loss	Number	17.905(8.035-34.465)	33.136(15.110-64.883)	0.851(0.729-0.991)	2.03(1.99,2.08)
DALYs (Disability-Adjusted Life Years)	Botswana	Both	All ages	Near vision loss	Number	1436.372(634.001-2803.293)	3599.925(1559.304-7137.191)	1.506(1.298-1.704)	2.92(2.88,2.96)
DALYs (Disability-Adjusted Life Years)	Malawi	Both	All ages	Near vision loss	Number	3022.506(1321.307-5817.669)	6231.966(2670.963-11939.906)	1.062(0.968-1.170)	2.67(2.29,3.06)
DALYs (Disability-Adjusted Life Years)	Namibia	Both	All ages	Near vision loss	Number	1406.084(622.498-2758.114)	2978.176(1287.574-5918.993)	1.118(0.988-1.258)	2.76(2.51,3.02)
DALYs (Disability-Adjusted Life Years)	Lesotho	Both	All ages	Near vision loss	Number	1888.265(820.866-3626.073)	2509.555(1090.047-4868.431)	0.329(0.271-0.402)	0.76(0.64,0.88)
DALYs (Disability-Adjusted Life Years)	Bermuda	Both	All ages	Near vision loss	Number	72.591(31.779-142.837)	116.938(51.630-230.099)	0.611(0.444-0.791)	1.63(1.58,1.69)
DALYs (Disability-Adjusted Life Years)	Guam	Both	All ages	Near vision loss	Number	100.312(44.069-198.763)	209.150(94.066-412.954)	1.085(0.852-1.348)	2.35(2.25,2.45)
DALYs (Disability-Adjusted Life Years)	Democratic People's Republic of Korea	Both	All ages	Near vision loss	Number	23398.385(10487.853-45088.563)	42184.341(19308.619-82325.109)	0.803(0.703-0.920)	1.88(1.86,1.89)
DALYs (Disability-Adjusted Life Years)	Tuvalu	Both	All ages	Near vision loss	Number	7.850(3.532-15.454)	11.603(5.245-22.810)	0.478(0.407-0.549)	1.30(1.25,1.35)
DALYs (Disability-Adjusted Life Years)	C么te d'Ivoire	Both	All ages	Near vision loss	Number	9042.019(3902.869-17865.813)	24019.064(10486.648-47668.717)	1.656(1.533-1.772)	3.48(3.30,3.65)
DALYs (Disability-Adjusted Life Years)	Uzbekistan	Both	All ages	Near vision loss	Number	11510.157(5052.928-21882.495)	25013.039(10970.817-49104.267)	1.173(0.987-1.345)	2.54(2.45,2.63)
DALYs (Disability-Adjusted Life Years)	Timor-Leste	Both	All ages	Near vision loss	Number	287.497(123.579-567.963)	697.963(310.065-1341.027)	1.428(1.183-1.799)	3.05(2.98,3.11)
DALYs (Disability-Adjusted Life Years)	Qatar	Both	All ages	Near vision loss	Number	237.430(99.586-477.121)	2040.393(843.412-4020.072)	7.594(6.927-8.389)	8.26(7.75,8.76)
DALYs (Disability-Adjusted Life Years)	Puerto Rico	Both	All ages	Near vision loss	Number	4042.789(1836.255-7871.494)	5868.529(2596.912-11571.660)	0.452(0.308-0.600)	1.23(1.11,1.36)
DALYs (Disability-Adjusted Life Years)	Togo	Both	All ages	Near vision loss	Number	2371.516(1015.803-4624.943)	6942.148(2952.685-13787.017)	1.927(1.736-2.105)	3.53(3.52,3.54)
DALYs (Disability-Adjusted Life Years)	Ghana	Both	All ages	Near vision loss	Number	8956.526(3834.944-17517.685)	23664.134(10266.017-46270.720)	1.642(1.531-1.759)	4.06(3.71,4.42)
DALYs (Disability-Adjusted Life Years)	India	Both	All ages	Near vision loss	Number	804978.170(364395.746-1594999.146)	3168522.595(1422829.299-5816671.619)	2.936(2.356-3.553)	5.73(5.31,6.16)
DALYs (Disability-Adjusted Life Years)	Tonga	Both	All ages	Near vision loss	Number	67.060(29.748-130.056)	89.351(40.279-172.774)	0.332(0.259-0.407)	0.91(0.88,0.94)
DALYs (Disability-Adjusted Life Years)	Mozambique	Both	All ages	Near vision loss	Number	8188.276(3591.356-15661.158)	17287.410(7394.099-34010.575)	1.111(1.010-1.222)	2.46(2.41,2.50)
DALYs (Disability-Adjusted Life Years)	Kenya	Both	All ages	Near vision loss	Number	15462.653(6770.379-30343.535)	41889.050(18371.111-81206.194)	1.709(1.573-1.830)	3.52(3.38,3.65)
DALYs (Disability-Adjusted Life Years)	Tajikistan	Both	All ages	Near vision loss	Number	2775.460(1217.871-5329.317)	6020.951(2610.941-11726.077)	1.169(1.003-1.329)	2.61(2.38,2.83)
DALYs (Disability-Adjusted Life Years)	El Salvador	Both	All ages	Near vision loss	Number	4105.502(1772.253-7974.669)	7226.241(3153.456-14105.392)	0.760(0.658-0.884)	1.86(1.83,1.88)
DALYs (Disability-Adjusted Life Years)	Eswatini	Both	All ages	Near vision loss	Number	802.128(351.220-1590.868)	1432.310(630.350-2836.959)	0.786(0.683-0.884)	2.02(1.88,2.17)
DALYs (Disability-Adjusted Life Years)	Syrian Arab Republic	Both	All ages	Near vision loss	Number	4745.293(2215.380-9073.849)	11513.348(5220.876-22531.820)	1.426(0.873-2.280)	3.18(3.01,3.34)
DALYs (Disability-Adjusted Life Years)	Pakistan	Both	All ages	Near vision loss	Number	57163.394(25081.524-112585.308)	139208.550(60625.599-277248.593)	1.435(1.265-1.553)	3.42(3.01,3.84)
DALYs (Disability-Adjusted Life Years)	Slovenia	Both	All ages	Near vision loss	Number	1666.245(736.733-3257.722)	2587.391(1142.084-5104.930)	0.553(0.419-0.699)	1.68(1.55,1.81)
DALYs (Disability-Adjusted Life Years)	Albania	Both	All ages	Near vision loss	Number	1408.923(619.773-2751.890)	2308.115(1009.992-4571.601)	0.638(0.429-0.857)	1.65(1.61,1.68)
DALYs (Disability-Adjusted Life Years)	Japan	Both	All ages	Near vision loss	Number	115397.945(50741.392-223420.480)	156368.306(71558.966-303012.795)	0.355(0.209-0.544)	0.94(0.86,1.02)
DALYs (Disability-Adjusted Life Years)	Myanmar	Both	All ages	Near vision loss	Number	13187.791(5848.389-25495.680)	25852.807(11653.449-50442.724)	0.960(0.826-1.091)	2.53(2.34,2.72)
DALYs (Disability-Adjusted Life Years)	Saint Kitts and Nevis	Both	All ages	Near vision loss	Number	38.772(16.768-76.849)	79.787(34.686-158.652)	1.058(0.774-1.412)	2.60(2.50,2.70)
DALYs (Disability-Adjusted Life Years)	Portugal	Both	All ages	Near vision loss	Number	7460.020(3342.908-14408.933)	10962.825(4991.422-21300.428)	0.470(0.371-0.585)	1.30(1.27,1.33)
DALYs (Disability-Adjusted Life Years)	Niue	Both	All ages	Near vision loss	Number	2.247(1.016-4.396)	2.174(0.985-4.268)	-0.032(-0.113-0.044)	-0.31(-0.46,-0.16)
DALYs (Disability-Adjusted Life Years)	American Samoa	Both	All ages	Near vision loss	Number	30.082(13.157-60.502)	52.784(23.769-104.150)	0.755(0.565-0.936)	1.70(1.56,1.84)
DALYs (Disability-Adjusted Life Years)	Honduras	Both	All ages	Near vision loss	Number	3115.415(1354.247-6035.969)	8885.471(3840.890-17574.176)	1.852(1.689-2.005)	3.52(3.49,3.54)
DALYs (Disability-Adjusted Life Years)	Finland	Both	All ages	Near vision loss	Number	3784.745(1706.493-7359.825)	5413.619(2390.665-10550.770)	0.430(0.326-0.537)	1.19(1.15,1.23)
DALYs (Disability-Adjusted Life Years)	Belize	Both	All ages	Near vision loss	Number	125.566(55.467-241.404)	400.649(176.822-788.531)	2.191(1.930-2.486)	3.97(3.90,4.04)
DALYs (Disability-Adjusted Life Years)	Jamaica	Both	All ages	Near vision loss	Number	2058.542(921.680-4026.785)	3419.500(1509.369-6713.255)	0.661(0.536-0.777)	1.67(1.61,1.74)
DALYs (Disability-Adjusted Life Years)	Sierra Leone	Both	All ages	Near vision loss	Number	3223.503(1396.435-6256.670)	6759.692(2915.494-13304.511)	1.097(0.997-1.216)	2.59(2.38,2.80)
DALYs (Disability-Adjusted Life Years)	Algeria	Both	All ages	Near vision loss	Number	15288.761(6597.170-29565.702)	39861.266(17513.229-77313.947)	1.607(1.389-1.819)	3.17(3.15,3.18)
DALYs (Disability-Adjusted Life Years)	Guinea-Bissau	Both	All ages	Near vision loss	Number	691.894(297.350-1341.904)	1455.638(628.680-2878.852)	1.104(0.997-1.220)	2.45(2.37,2.52)
DALYs (Disability-Adjusted Life Years)	Belgium	Both	All ages	Near vision loss	Number	7858.509(3459.016-15580.843)	10570.525(4728.264-20242.436)	0.345(0.266-0.449)	1.01(0.99,1.02)
DALYs (Disability-Adjusted Life Years)	Solomon Islands	Both	All ages	Near vision loss	Number	186.116(82.765-366.981)	460.424(204.558-924.439)	1.474(1.330-1.647)	2.90(2.88,2.93)
DALYs (Disability-Adjusted Life Years)	Philippines	Both	All ages	Near vision loss	Number	73323.317(32371.327-143210.379)	181397.355(80016.136-354227.231)	1.474(1.354-1.586)	2.86(2.78,2.94)
DALYs (Disability-Adjusted Life Years)	Samoa	Both	All ages	Near vision loss	Number	105.487(46.909-204.599)	167.781(74.496-330.621)	0.591(0.499-0.688)	1.54(1.52,1.57)
DALYs (Disability-Adjusted Life Years)	New Zealand	Both	All ages	Near vision loss	Number	2544.690(1135.860-5002.434)	4829.712(2171.731-9555.901)	0.898(0.771-1.017)	2.12(2.08,2.17)
DALYs (Disability-Adjusted Life Years)	Lao People's Democratic Republic	Both	All ages	Near vision loss	Number	1456.414(648.840-2808.271)	3250.899(1425.224-6382.349)	1.232(1.098-1.366)	2.90(2.69,3.11)
DALYs (Disability-Adjusted Life Years)	Saint Vincent and the Grenadines	Both	All ages	Near vision loss	Number	87.186(39.723-171.051)	148.734(66.310-290.587)	0.706(0.545-0.876)	1.85(1.80,1.90)
DALYs (Disability-Adjusted Life Years)	Peru	Both	All ages	Near vision loss	Number	19333.053(8352.116-38567.983)	47253.140(20922.177-92797.298)	1.444(1.302-1.590)	2.96(2.94,2.98)
DALYs (Disability-Adjusted Life Years)	Egypt	Both	All ages	Near vision loss	Number	35748.120(17104.793-65704.664)	90146.726(39417.376-180321.343)	1.522(0.957-2.307)	3.09(2.94,3.25)
DALYs (Disability-Adjusted Life Years)	Lithuania	Both	All ages	Near vision loss	Number	3529.051(1560.663-6853.655)	3810.527(1731.849-7421.375)	0.080(-0.012-0.195)	0.29(0.26,0.31)
DALYs (Disability-Adjusted Life Years)	Marshall Islands	Both	All ages	Near vision loss	Number	22.418(9.724-43.697)	44.912(20.003-90.539)	1.003(0.799-1.215)	2.30(2.29,2.32)
DALYs (Disability-Adjusted Life Years)	Brazil	Both	All ages	Near vision loss	Number	152938.330(66207.059-306978.011)	350167.713(153550.723-696240.308)	1.290(1.136-1.452)	2.99(2.86,3.12)
DALYs (Disability-Adjusted Life Years)	Grenada	Both	All ages	Near vision loss	Number	77.685(34.545-149.527)	127.177(56.501-254.133)	0.637(0.454-0.835)	1.72(1.57,1.88)
DALYs (Disability-Adjusted Life Years)	Poland	Both	All ages	Near vision loss	Number	28409.891(12466.712-56218.249)	41043.037(17914.334-80538.478)	0.445(0.353-0.565)	1.28(1.25,1.31)
DALYs (Disability-Adjusted Life Years)	Ireland	Both	All ages	Near vision loss	Number	2192.063(985.183-4363.867)	3973.773(1792.140-7753.670)	0.813(0.701-0.928)	2.04(1.99,2.09)
DALYs (Disability-Adjusted Life Years)	Kazakhstan	Both	All ages	Near vision loss	Number	11043.100(4746.236-21209.767)	15041.340(6441.925-29650.389)	0.362(0.278-0.436)	1.33(0.99,1.68)
DALYs (Disability-Adjusted Life Years)	Uganda	Both	All ages	Near vision loss	Number	9319.513(4033.485-18147.321)	23561.553(10286.878-46006.917)	1.528(1.401-1.633)	3.07(3.01,3.13)
DALYs (Disability-Adjusted Life Years)	Hungary	Both	All ages	Near vision loss	Number	6282.605(2774.122-12372.788)	7677.322(3448.199-15117.905)	0.222(0.138-0.321)	1.01(0.82,1.20)
DALYs (Disability-Adjusted Life Years)	Malta	Both	All ages	Near vision loss	Number	242.061(108.205-480.251)	431.679(191.468-841.315)	0.783(0.614-0.967)	1.93(1.85,2.01)
DALYs (Disability-Adjusted Life Years)	Luxembourg	Both	All ages	Near vision loss	Number	291.355(132.363-579.021)	540.121(246.018-1055.045)	0.854(0.756-0.967)	2.04(1.92,2.15)
DALYs (Disability-Adjusted Life Years)	Nigeria	Both	All ages	Near vision loss	Number	78052.475(34216.229-156046.152)	188860.732(81849.594-379620.124)	1.420(1.331-1.497)	2.91(2.87,2.96)
DALYs (Disability-Adjusted Life Years)	Guinea	Both	All ages	Near vision loss	Number	4892.120(2145.422-9659.452)	9803.832(4245.933-18940.274)	1.004(0.899-1.119)	2.08(2.01,2.15)
DALYs (Disability-Adjusted Life Years)	Uruguay	Both	All ages	Near vision loss	Number	2368.674(1069.706-4703.651)	2983.903(1346.126-5872.174)	0.260(0.205-0.329)	1.03(0.85,1.20)
DALYs (Disability-Adjusted Life Years)	South Africa	Both	All ages	Near vision loss	Number	76874.645(33444.814-149719.492)	158998.419(70059.810-308906.000)	1.068(0.919-1.200)	3.04(2.79,3.30)
DALYs (Disability-Adjusted Life Years)	Burundi	Both	All ages	Near vision loss	Number	3230.710(1413.757-6213.961)	7561.772(3298.689-14859.941)	1.341(1.220-1.440)	2.93(2.71,3.16)
DALYs (Disability-Adjusted Life Years)	Dominican Republic	Both	All ages	Near vision loss	Number	5298.696(2326.254-10321.097)	11715.834(5193.467-22860.139)	1.211(1.054-1.395)	2.88(2.75,3.00)
DALYs (Disability-Adjusted Life Years)	Paraguay	Both	All ages	Near vision loss	Number	3631.537(1588.044-7034.914)	8613.559(3800.687-16728.504)	1.372(1.243-1.510)	3.18(3.02,3.34)
DALYs (Disability-Adjusted Life Years)	Turkmenistan	Both	All ages	Near vision loss	Number	1939.738(855.838-3752.527)	3804.766(1622.051-7339.553)	0.961(0.830-1.080)	2.23(2.16,2.30)
DALYs (Disability-Adjusted Life Years)	Libya	Both	All ages	Near vision loss	Number	2421.173(1032.487-4738.050)	6395.321(2733.430-12436.655)	1.641(1.367-1.947)	3.27(3.19,3.34)
DALYs (Disability-Adjusted Life Years)	Djibouti	Both	All ages	Near vision loss	Number	227.834(97.816-444.953)	919.518(400.909-1827.135)	3.036(2.695-3.357)	4.60(4.54,4.66)
DALYs (Disability-Adjusted Life Years)	Austria	Both	All ages	Near vision loss	Number	6074.361(2780.481-11759.347)	8478.906(3789.806-16335.762)	0.396(0.303-0.491)	1.16(1.13,1.20)
DALYs (Disability-Adjusted Life Years)	Greenland	Both	All ages	Near vision loss	Number	25.855(11.068-51.925)	38.279(16.522-74.982)	0.481(0.284-0.696)	1.54(1.40,1.69)
DALYs (Disability-Adjusted Life Years)	Ukraine	Both	All ages	Near vision loss	Number	53049.075(23352.695-103970.950)	53872.920(23369.860-106705.704)	0.016(-0.043-0.078)	0.20(0.09,0.32)
DALYs (Disability-Adjusted Life Years)	Tokelau	Both	All ages	Near vision loss	Number	1.407(0.611-2.731)	1.506(0.664-2.918)	0.071(0.010-0.130)	0.09(-0.03,0.21)
DALYs (Disability-Adjusted Life Years)	Mauritius	Both	All ages	Near vision loss	Number	550.187(245.067-1074.145)	1157.946(499.126-2288.153)	1.105(0.908-1.345)	2.78(2.66,2.91)
DALYs (Disability-Adjusted Life Years)	China	Both	All ages	Near vision loss	Number	971808.304(418952.781-1892699.452)	3292636.644(1514026.251-6279940.386)	2.388(1.908-2.841)	4.53(4.32,4.75)
DALYs (Disability-Adjusted Life Years)	Vanuatu	Both	All ages	Near vision loss	Number	85.111(37.779-169.766)	224.137(100.510-449.434)	1.633(1.496-1.776)	3.20(3.17,3.23)
DALYs (Disability-Adjusted Life Years)	Afghanistan	Both	All ages	Near vision loss	Number	7514.862(3385.100-14353.947)	15529.518(6640.485-30492.392)	1.067(0.741-1.409)	2.27(2.08,2.46)
DALYs (Disability-Adjusted Life Years)	Cameroon	Both	All ages	Near vision loss	Number	7555.197(3322.964-14801.815)	23512.074(10115.093-45936.376)	2.112(1.946-2.285)	3.79(3.76,3.82)
DALYs (Disability-Adjusted Life Years)	Romania	Both	All ages	Near vision loss	Number	15946.383(6929.006-31745.418)	18772.000(8485.752-37327.726)	0.177(0.072-0.294)	0.56(0.54,0.57)
DALYs (Disability-Adjusted Life Years)	Democratic Republic of the Congo	Both	All ages	Near vision loss	Number	41817.890(18636.368-83813.640)	105034.334(46343.183-207737.143)	1.512(1.384-1.637)	3.04(2.99,3.08)
DALYs (Disability-Adjusted Life Years)	Morocco	Both	All ages	Near vision loss	Number	23360.992(10481.721-44912.588)	50075.009(22181.788-98429.443)	1.144(0.979-1.301)	2.70(2.61,2.78)
DALYs (Disability-Adjusted Life Years)	Sudan	Both	All ages	Near vision loss	Number	11682.554(5086.727-22823.698)	26656.741(11542.925-53000.099)	1.282(1.126-1.407)	2.59(2.52,2.66)
DALYs (Disability-Adjusted Life Years)	Equatorial Guinea	Both	All ages	Near vision loss	Number	485.730(216.018-972.653)	1694.091(730.540-3397.733)	2.488(2.226-2.754)	4.27(4.20,4.35)
DALYs (Disability-Adjusted Life Years)	Norway	Both	All ages	Near vision loss	Number	3636.066(1608.957-7073.553)	5254.799(2317.822-10293.498)	0.445(0.372-0.526)	1.24(1.17,1.30)
DALYs (Disability-Adjusted Life Years)	Netherlands	Both	All ages	Near vision loss	Number	10619.884(4690.585-20749.163)	16217.896(7283.916-31666.446)	0.527(0.426-0.634)	1.41(1.39,1.43)
DALYs (Disability-Adjusted Life Years)	Serbia	Both	All ages	Near vision loss	Number	6623.976(2885.595-13343.269)	8314.603(3649.496-16633.679)	0.255(0.138-0.397)	0.72(0.70,0.75)
DALYs (Disability-Adjusted Life Years)	Gabon	Both	All ages	Near vision loss	Number	1252.434(556.358-2459.196)	2551.074(1121.562-5048.727)	1.037(0.919-1.157)	2.35(2.31,2.38)
DALYs (Disability-Adjusted Life Years)	Guyana	Both	All ages	Near vision loss	Number	555.207(244.160-1057.505)	786.254(348.778-1580.768)	0.416(0.283-0.536)	1.18(1.16,1.21)
DALYs (Disability-Adjusted Life Years)	Canada	Both	All ages	Near vision loss	Number	16177.364(7026.189-31892.471)	28407.919(12579.540-56052.306)	0.756(0.625-0.887)	1.92(1.80,2.04)
DALYs (Disability-Adjusted Life Years)	Slovakia	Both	All ages	Near vision loss	Number	2715.419(1234.780-5179.743)	3679.671(1633.852-7234.343)	0.355(0.143-0.610)	1.32(1.16,1.49)
DALYs (Disability-Adjusted Life Years)	Haiti	Both	All ages	Near vision loss	Number	4611.606(2045.192-9123.859)	10680.516(4659.266-20938.240)	1.316(1.176-1.464)	2.77(2.75,2.79)
DALYs (Disability-Adjusted Life Years)	Brunei Darussalam	Both	All ages	Near vision loss	Number	99.380(44.491-200.043)	286.269(125.369-552.518)	1.881(1.546-2.228)	3.50(3.40,3.60)
DALYs (Disability-Adjusted Life Years)	Cyprus	Both	All ages	Near vision loss	Number	469.169(209.773-922.849)	1071.475(482.131-2100.748)	1.284(1.164-1.412)	2.79(2.74,2.83)
DALYs (Disability-Adjusted Life Years)	Colombia	Both	All ages	Near vision loss	Number	27331.872(13040.790-51167.064)	74061.018(33484.309-146547.741)	1.710(1.109-2.510)	3.37(3.29,3.45)
DALYs (Disability-Adjusted Life Years)	Thailand	Both	All ages	Near vision loss	Number	30535.086(13461.659-59727.606)	74409.249(32963.080-144955.802)	1.437(1.181-1.731)	2.98(2.95,3.02)
DALYs (Disability-Adjusted Life Years)	Bhutan	Both	All ages	Near vision loss	Number	419.058(187.041-821.215)	866.915(392.748-1682.002)	1.069(0.934-1.213)	2.44(2.40,2.49)
DALYs (Disability-Adjusted Life Years)	Bangladesh	Both	All ages	Near vision loss	Number	60763.384(27067.396-116122.877)	160231.362(70845.050-305974.161)	1.637(1.467-1.806)	4.06(3.56,4.56)
DALYs (Disability-Adjusted Life Years)	Costa Rica	Both	All ages	Near vision loss	Number	2441.632(1072.818-4790.504)	6161.485(2768.486-11963.980)	1.524(1.320-1.755)	3.04(2.92,3.15)
DALYs (Disability-Adjusted Life Years)	Palestine	Both	All ages	Near vision loss	Number	1112.470(478.250-2116.994)	3376.857(1470.833-6782.487)	2.035(1.834-2.290)	3.74(3.70,3.78)
DALYs (Disability-Adjusted Life Years)	Oman	Both	All ages	Near vision loss	Number	1017.572(430.150-2019.095)	3187.404(1354.947-6298.031)	2.132(1.849-2.375)	3.52(3.21,3.83)
DALYs (Disability-Adjusted Life Years)	United States of America	Both	All ages	Near vision loss	Number	148793.703(65410.301-294236.955)	266084.781(118378.549-523787.894)	0.788(0.548-1.018)	2.74(2.43,3.05)
DALYs (Disability-Adjusted Life Years)	Denmark	Both	All ages	Near vision loss	Number	4021.956(1803.818-7775.659)	5385.424(2380.970-10490.947)	0.339(0.256-0.425)	0.98(0.95,1.02)
DALYs (Disability-Adjusted Life Years)	Seychelles	Both	All ages	Near vision loss	Number	43.126(19.278-84.007)	86.782(38.590-171.071)	1.012(0.830-1.194)	2.36(2.30,2.42)
DALYs (Disability-Adjusted Life Years)	Mali	Both	All ages	Near vision loss	Number	4494.312(1954.597-8786.957)	11191.779(4900.789-21884.740)	1.490(1.351-1.630)	3.48(3.16,3.80)
DALYs (Disability-Adjusted Life Years)	Liberia	Both	All ages	Near vision loss	Number	1801.726(784.047-3476.883)	4175.750(1815.150-8330.696)	1.318(1.126-1.511)	3.19(3.02,3.37)
DALYs (Disability-Adjusted Life Years)	Rwanda	Both	All ages	Near vision loss	Number	4060.742(1753.470-7940.498)	8988.936(3933.401-17688.741)	1.214(1.107-1.320)	3.02(2.70,3.35)
DALYs (Disability-Adjusted Life Years)	United States Virgin Islands	Both	All ages	Near vision loss	Number	110.173(48.126-216.518)	154.056(67.043-308.683)	0.398(0.204-0.645)	1.20(0.99,1.41)
DALYs (Disability-Adjusted Life Years)	Zimbabwe	Both	All ages	Near vision loss	Number	7906.323(3466.826-15474.062)	13702.664(5870.995-27164.238)	0.733(0.625-0.854)	2.09(1.70,2.48)
DALYs (Disability-Adjusted Life Years)	Spain	Both	All ages	Near vision loss	Number	28704.435(12478.457-55958.482)	44970.473(20472.085-86618.742)	0.567(0.468-0.672)	1.93(1.73,2.13)
DALYs (Disability-Adjusted Life Years)	Viet Nam	Both	All ages	Near vision loss	Number	22643.422(10048.702-44166.297)	52160.341(23324.025-103403.989)	1.304(1.116-1.499)	3.04(2.87,3.21)
DALYs (Disability-Adjusted Life Years)	Taiwan (Province of China)	Both	All ages	Near vision loss	Number	21737.911(9582.758-42650.438)	46957.601(20996.924-91508.572)	1.160(0.990-1.336)	2.63(2.57,2.70)
DALYs (Disability-Adjusted Life Years)	Somalia	Both	All ages	Near vision loss	Number	4072.602(1744.007-8010.453)	10853.370(4706.751-21174.109)	1.665(1.556-1.789)	3.34(3.27,3.40)
DALYs (Disability-Adjusted Life Years)	Bosnia and Herzegovina	Both	All ages	Near vision loss	Number	4971.414(2213.426-9783.773)	6016.486(2606.936-11592.671)	0.210(0.091-0.363)	0.75(0.69,0.80)
DALYs (Disability-Adjusted Life Years)	Sweden	Both	All ages	Near vision loss	Number	7946.283(3539.113-15321.848)	10531.504(4573.876-20604.246)	0.325(0.259-0.388)	0.91(0.89,0.94)
DALYs (Disability-Adjusted Life Years)	Germany	Both	All ages	Near vision loss	Number	65915.481(30110.799-127657.536)	84810.885(38036.033-165826.817)	0.287(0.192-0.384)	0.85(0.84,0.87)
DALYs (Disability-Adjusted Life Years)	Republic of Korea	Both	All ages	Near vision loss	Number	23951.676(10453.554-47213.824)	52097.120(23453.835-101851.118)	1.175(0.919-1.485)	2.68(2.63,2.73)
DALYs (Disability-Adjusted Life Years)	Singapore	Both	All ages	Near vision loss	Number	1762.266(765.424-3455.897)	5252.029(2342.862-10426.319)	1.980(1.663-2.328)	3.72(3.63,3.81)
DALYs (Disability-Adjusted Life Years)	Armenia	Both	All ages	Near vision loss	Number	2541.416(1099.847-4901.760)	3551.206(1524.100-7006.697)	0.397(0.249-0.557)	1.13(1.09,1.17)
DALYs (Disability-Adjusted Life Years)	Belarus	Both	All ages	Near vision loss	Number	10105.433(4519.498-19511.334)	11532.626(5047.194-22447.958)	0.141(0.070-0.228)	0.47(0.44,0.49)
DALYs (Disability-Adjusted Life Years)	Bulgaria	Both	All ages	Near vision loss	Number	6753.699(2957.523-13471.067)	7017.939(3138.715-13843.717)	0.039(-0.044-0.130)	0.18(0.16,0.21)
DALYs (Disability-Adjusted Life Years)	South Sudan	Both	All ages	Near vision loss	Number	3425.927(1496.314-6696.752)	5796.180(2453.570-11258.826)	0.692(0.555-0.825)	1.87(1.77,1.97)
DALYs (Disability-Adjusted Life Years)	Fiji	Both	All ages	Near vision loss	Number	489.719(214.106-984.318)	886.056(393.970-1737.557)	0.809(0.652-0.973)	2.05(1.98,2.13)
DALYs (Disability-Adjusted Life Years)	Croatia	Both	All ages	Near vision loss	Number	3140.112(1373.887-6256.437)	3800.413(1694.478-7529.499)	0.210(0.092-0.356)	0.96(0.76,1.16)
DALYs (Disability-Adjusted Life Years)	Bahrain	Both	All ages	Near vision loss	Number	284.853(121.993-571.219)	1314.235(565.776-2559.216)	3.614(3.040-4.200)	5.69(5.39,6.00)
DALYs (Disability-Adjusted Life Years)	France	Both	All ages	Near vision loss	Number	42317.231(18883.125-84436.377)	61464.117(27665.658-120087.174)	0.452(0.360-0.557)	1.29(1.26,1.32)
DALYs (Disability-Adjusted Life Years)	Niger	Both	All ages	Near vision loss	Number	7896.215(3423.724-15392.227)	27739.061(12695.794-51476.890)	2.513(1.948-3.222)	4.05(3.89,4.21)
DALYs (Disability-Adjusted Life Years)	Antigua and Barbuda	Both	All ages	Near vision loss	Number	59.438(26.539-114.513)	119.555(53.312-235.850)	1.011(0.826-1.208)	2.41(2.31,2.52)
DALYs (Disability-Adjusted Life Years)	Benin	Both	All ages	Near vision loss	Number	3297.710(1432.465-6433.263)	9581.590(4117.810-18814.262)	1.906(1.757-2.055)	3.50(3.45,3.55)
DALYs (Disability-Adjusted Life Years)	Guatemala	Both	All ages	Near vision loss	Number	5325.024(2280.474-10369.203)	14303.808(6248.710-28438.592)	1.686(1.523-1.869)	3.67(3.49,3.85)
DALYs (Disability-Adjusted Life Years)	Mauritania	Both	All ages	Near vision loss	Number	2456.783(1078.652-4819.173)	5493.100(2427.370-10493.067)	1.236(1.143-1.350)	2.86(2.71,3.01)
DALYs (Disability-Adjusted Life Years)	Suriname	Both	All ages	Near vision loss	Number	332.217(146.890-664.280)	707.469(316.692-1394.772)	1.130(0.978-1.280)	2.70(2.62,2.79)
DALYs (Disability-Adjusted Life Years)	Azerbaijan	Both	All ages	Near vision loss	Number	4822.480(2089.559-9414.479)	9428.073(4080.056-18426.155)	0.955(0.799-1.094)	2.23(2.11,2.35)
DALYs (Disability-Adjusted Life Years)	Monaco	Both	All ages	Near vision loss	Number	31.229(13.901-60.800)	41.782(18.605-81.002)	0.338(0.276-0.419)	0.92(0.91,0.93)
DALYs (Disability-Adjusted Life Years)	Saudi Arabia	Both	All ages	Near vision loss	Number	8344.468(3542.966-16473.225)	29316.028(12553.432-57374.896)	2.513(2.076-2.991)	4.05(3.96,4.14)
DALYs (Disability-Adjusted Life Years)	Cambodia	Both	All ages	Near vision loss	Number	4094.621(1810.511-8017.564)	10164.720(4509.082-19702.161)	1.482(1.292-1.633)	3.09(3.05,3.13)
DALYs (Disability-Adjusted Life Years)	Bahamas	Both	All ages	Near vision loss	Number	215.399(95.951-412.377)	483.263(211.799-963.881)	1.244(1.049-1.441)	2.69(2.64,2.75)
DALYs (Disability-Adjusted Life Years)	Australia	Both	All ages	Near vision loss	Number	11576.458(5086.335-22511.182)	22206.329(10092.755-43399.647)	0.918(0.787-1.038)	2.11(2.09,2.13)
DALYs (Disability-Adjusted Life Years)	Palau	Both	All ages	Near vision loss	Number	11.685(5.208-22.557)	24.952(11.307-49.407)	1.135(0.884-1.385)	2.17(1.95,2.38)
DALYs (Disability-Adjusted Life Years)	Eritrea	Both	All ages	Near vision loss	Number	1842.011(793.749-3628.573)	4206.873(1814.641-8218.924)	1.284(1.174-1.388)	3.09(2.97,3.21)
DALYs (Disability-Adjusted Life Years)	Indonesia	Both	All ages	Near vision loss	Number	147863.840(64903.906-286956.290)	366115.004(162559.485-725905.181)	1.476(1.217-1.714)	2.98(2.81,3.14)
DALYs (Disability-Adjusted Life Years)	Saint Lucia	Both	All ages	Near vision loss	Number	109.001(49.220-214.204)	253.716(112.618-502.958)	1.328(1.083-1.566)	2.90(2.86,2.95)
DALYs (Disability-Adjusted Life Years)	Trinidad and Tobago	Both	All ages	Near vision loss	Number	1053.987(458.179-2033.235)	1958.918(857.260-3889.615)	0.859(0.698-1.023)	2.08(2.02,2.14)
DALYs (Disability-Adjusted Life Years)	Kiribati	Both	All ages	Near vision loss	Number	47.354(21.111-92.774)	92.035(41.248-187.745)	0.944(0.821-1.059)	2.30(2.24,2.36)
DALYs (Disability-Adjusted Life Years)	Nauru	Both	All ages	Near vision loss	Number	6.146(2.736-12.248)	7.502(3.329-15.057)	0.221(0.167-0.275)	0.51(0.46,0.57)
DALYs (Disability-Adjusted Life Years)	Switzerland	Both	All ages	Near vision loss	Number	5265.643(2404.490-10316.957)	8289.439(3731.494-16210.998)	0.574(0.466-0.705)	1.50(1.47,1.54)
DALYs (Disability-Adjusted Life Years)	Latvia	Both	All ages	Near vision loss	Number	3016.096(1347.343-5881.443)	2866.396(1282.495-5555.209)	-0.050(-0.124-0.026)	0.12(-0.05,0.29)
DALYs (Disability-Adjusted Life Years)	Iceland	Both	All ages	Near vision loss	Number	152.927(68.687-300.002)	282.649(125.902-552.911)	0.848(0.740-0.961)	2.06(2.02,2.09)
DALYs (Disability-Adjusted Life Years)	United Kingdom	Both	All ages	Near vision loss	Number	49410.800(21569.642-95315.905)	66030.436(29332.184-128501.042)	0.336(0.301-0.375)	0.98(0.93,1.02)
DALYs (Disability-Adjusted Life Years)	Iran (Islamic Republic of)	Both	All ages	Near vision loss	Number	26048.790(11419.051-50909.746)	74033.938(32567.701-146323.780)	1.842(1.583-2.059)	3.59(3.52,3.67)
DALYs (Disability-Adjusted Life Years)	Iraq	Both	All ages	Near vision loss	Number	10229.286(4394.537-19659.854)	30091.130(13147.758-59288.698)	1.942(1.716-2.171)	3.61(3.57,3.64)
DALYs (Disability-Adjusted Life Years)	Nepal	Both	All ages	Near vision loss	Number	20756.483(9364.333-39135.658)	61942.377(28657.697-112153.569)	1.984(1.410-2.820)	5.17(4.65,5.70)
DALYs (Disability-Adjusted Life Years)	Greece	Both	All ages	Near vision loss	Number	7983.447(3582.972-15605.524)	10353.032(4665.930-20140.486)	0.297(0.210-0.406)	0.84(0.77,0.90)
DALYs (Disability-Adjusted Life Years)	Comoros	Both	All ages	Near vision loss	Number	486.915(213.846-952.470)	1064.399(471.561-2033.189)	1.186(1.045-1.328)	2.66(2.59,2.73)
DALYs (Disability-Adjusted Life Years)	Nicaragua	Both	All ages	Near vision loss	Number	2456.205(1067.242-4777.030)	6504.108(2821.704-12975.634)	1.648(1.447-1.853)	3.18(3.12,3.24)
DALYs (Disability-Adjusted Life Years)	Czechia	Both	All ages	Near vision loss	Number	6465.870(2838.276-12656.175)	8944.999(3965.076-17747.017)	0.383(0.295-0.481)	1.23(1.13,1.33)
DALYs (Disability-Adjusted Life Years)	Georgia	Both	All ages	Near vision loss	Number	6340.808(2904.349-11736.898)	4960.655(2133.812-9880.921)	-0.218(-0.376-0.005)	-0.42(-0.63,-0.20)
DALYs (Disability-Adjusted Life Years)	Georgia	Both	All ages	Near vision loss	Number	6340.808(2904.349-11736.898)	4960.655(2133.812-9880.921)	1.359(0.999-1.705)	-0.42(-0.63,-0.20)
DALYs (Disability-Adjusted Life Years)	Burkina Faso	Both	All ages	Near vision loss	Number	3838.285(1653.373-7520.381)	9119.626(3885.495-17763.365)	1.376(1.251-1.500)	3.46(3.08,3.85)
DALYs (Disability-Adjusted Life Years)	United Republic of Tanzania	Both	All ages	Near vision loss	Number	14999.695(6541.983-29328.195)	36739.339(16017.842-70931.558)	1.449(1.338-1.580)	2.92(2.88,2.95)
DALYs (Disability-Adjusted Life Years)	Ethiopia	Both	All ages	Near vision loss	Number	29891.120(13023.963-56997.093)	69358.385(30505.011-133906.271)	1.320(1.230-1.410)	2.94(2.73,3.15)
DALYs (Disability-Adjusted Life Years)	Senegal	Both	All ages	Near vision loss	Number	4741.671(2016.082-9021.292)	11276.257(4783.388-22122.239)	1.378(1.267-1.504)	3.15(2.99,3.31)
DALYs (Disability-Adjusted Life Years)	Turkey	Both	All ages	Near vision loss	Number	42020.344(19771.514-77766.862)	114804.670(51435.925-219731.254)	NA	3.23(3.12,3.34)
DALYs (Disability-Adjusted Life Years)	Barbados	Both	All ages	Near vision loss	Number	294.984(132.024-565.559)	485.235(219.376-953.580)	0.645(0.486-0.788)	1.75(1.69,1.82)
DALYs (Disability-Adjusted Life Years)	Sao Tome and Principe	Both	All ages	Near vision loss	Number	93.916(41.396-179.973)	191.549(82.319-379.114)	1.040(0.861-1.213)	2.40(2.24,2.57)
DALYs (Disability-Adjusted Life Years)	Estonia	Both	All ages	Near vision loss	Number	1147.422(513.578-2236.984)	1288.503(588.844-2508.568)	0.123(0.029-0.226)	0.78(0.53,1.03)
DALYs (Disability-Adjusted Life Years)	Mexico	Both	All ages	Near vision loss	Number	48607.870(20752.355-93150.270)	146060.378(64808.264-286158.115)	2.005(1.684-2.314)	4.31(4.06,4.56)
DALYs (Disability-Adjusted Life Years)	Malaysia	Both	All ages	Near vision loss	Number	4536.636(1949.235-8716.607)	12083.279(5389.596-23670.465)	1.663(1.453-1.891)	3.57(3.44,3.71)
DALYs (Disability-Adjusted Life Years)	Tunisia	Both	All ages	Near vision loss	Number	5707.821(2475.618-11241.865)	12902.956(5722.228-25443.383)	1.261(1.087-1.434)	3.07(2.86,3.28)
DALYs (Disability-Adjusted Life Years)	Chad	Both	All ages	Near vision loss	Number	5638.750(2456.795-11105.618)	14329.395(6271.217-27913.622)	1.541(1.387-1.701)	3.48(3.14,3.82)
DALYs (Disability-Adjusted Life Years)	Micronesia (Federated States of)	Both	All ages	Near vision loss	Number	60.491(27.267-118.617)	89.901(40.584-178.694)	0.486(0.340-0.634)	1.30(1.26,1.34)
DALYs (Disability-Adjusted Life Years)	Northern Mariana Islands	Both	All ages	Near vision loss	Number	28.584(12.336-56.638)	59.491(26.600-118.540)	1.081(0.703-1.507)	2.51(2.16,2.86)
DALYs (Disability-Adjusted Life Years)	Kyrgyzstan	Both	All ages	Near vision loss	Number	2836.915(1255.383-5507.844)	4685.763(2007.964-9235.744)	0.652(0.555-0.755)	1.59(1.45,1.72)
DALYs (Disability-Adjusted Life Years)	Jordan	Both	All ages	Near vision loss	Number	1928.746(817.196-3818.343)	9501.691(4087.120-18595.210)	3.926(3.494-4.304)	5.32(4.97,5.68)
DALYs (Disability-Adjusted Life Years)	Zambia	Both	All ages	Near vision loss	Number	3920.716(1692.037-7525.384)	10193.440(4369.852-19816.711)	1.600(1.456-1.741)	3.56(3.18,3.95)
DALYs (Disability-Adjusted Life Years)	North Macedonia	Both	All ages	Near vision loss	Number	1151.969(502.677-2263.076)	1802.889(808.495-3559.414)	0.565(0.457-0.703)	1.58(1.54,1.61)
DALYs (Disability-Adjusted Life Years)	Cabo Verde	Both	All ages	Near vision loss	Number	294.751(129.809-566.944)	635.260(276.596-1253.946)	1.155(0.918-1.388)	2.58(2.54,2.61)
DALYs (Disability-Adjusted Life Years)	Panama	Both	All ages	Near vision loss	Number	2025.067(879.141-3984.262)	5050.548(2222.683-9802.544)	1.494(1.315-1.676)	3.01(2.99,3.03)
DALYs (Disability-Adjusted Life Years)	Republic of Moldova	Both	All ages	Near vision loss	Number	3594.544(1590.542-7025.041)	4367.104(1937.778-8480.909)	0.215(0.131-0.298)	0.67(0.65,0.69)
DALYs (Disability-Adjusted Life Years)	United Arab Emirates	Both	All ages	Near vision loss	Number	888.019(376.528-1792.996)	7986.410(3163.064-16354.538)	7.994(6.231-9.595)	8.10(7.67,8.53)
Prevalence	Myanmar	Both	All ages	Near vision loss	Number	1307069.793(971652.026-1734223.196)	2572105.686(1896001.854-3451324.943)	0.960(0.826-1.091)	2.53(2.34,2.72)
Prevalence	Maldives	Both	All ages	Near vision loss	Number	8150.253(6065.994-10720.945)	30550.808(22376.384-41504.926)	2.744(2.414-3.106)	4.37(4.23,4.52)
Prevalence	Malaysia	Both	All ages	Near vision loss	Number	449683.771(333155.525-588961.403)	1203659.684(886485.641-1619859.938)	1.663(1.453-1.891)	3.57(3.44,3.71)
Prevalence	Lao People's Democratic Republic	Both	All ages	Near vision loss	Number	143778.878(106314.515-190804.341)	320334.582(236188.909-421904.756)	1.232(1.098-1.366)	2.90(2.69,3.11)
Prevalence	Vanuatu	Both	All ages	Near vision loss	Number	8356.981(6199.327-11216.029)	22090.795(16306.242-29938.735)	1.633(1.496-1.776)	3.20(3.17,3.23)
Prevalence	Tonga	Both	All ages	Near vision loss	Number	6611.242(4909.588-8821.579)	8879.290(6641.684-11815.625)	0.332(0.259-0.407)	0.91(0.88,0.94)
Prevalence	Indonesia	Both	All ages	Near vision loss	Number	14526793.424(10764970.329-19302670.789)	36074164.720(26188675.200-48679107.947)	1.476(1.217-1.714)	2.98(2.81,3.14)
Prevalence	Samoa	Both	All ages	Near vision loss	Number	10417.674(7699.761-13815.517)	16667.214(12209.287-22209.549)	0.591(0.499-0.688)	1.54(1.52,1.57)
Prevalence	Solomon Islands	Both	All ages	Near vision loss	Number	18282.804(13463.271-24376.271)	45396.554(33570.625-61238.912)	1.474(1.330-1.647)	2.90(2.88,2.93)
Prevalence	Papua New Guinea	Both	All ages	Near vision loss	Number	241904.795(177382.390-325604.943)	688527.742(502642.946-937926.191)	1.848(1.712-2.027)	3.53(3.44,3.62)
Prevalence	Taiwan (Province of China)	Both	All ages	Near vision loss	Number	2133028.348(1576265.797-2888261.885)	4655632.355(3354617.744-6267662.581)	1.160(0.990-1.336)	2.63(2.57,2.70)
Prevalence	Cambodia	Both	All ages	Near vision loss	Number	405616.637(301593.171-532768.597)	1010283.353(744432.997-1336434.060)	1.482(1.292-1.633)	3.09(3.05,3.13)
Prevalence	Democratic People's Republic of Korea	Both	All ages	Near vision loss	Number	2290560.958(1673513.293-3168193.995)	4152927.944(2995610.417-5626511.234)	0.803(0.703-0.920)	1.88(1.86,1.89)
Prevalence	Micronesia (Federated States of)	Both	All ages	Near vision loss	Number	5982.003(4467.333-7969.684)	8910.132(6469.190-12070.595)	0.486(0.340-0.634)	1.30(1.26,1.34)
Prevalence	Fiji	Both	All ages	Near vision loss	Number	48234.262(36035.778-65577.557)	88279.251(65262.763-119322.185)	0.809(0.652-0.973)	2.05(1.98,2.13)
Prevalence	China	Both	All ages	Near vision loss	Number	95629038.324(71418660.863-126025436.336)	324377753.401(237702914.057-435383289.027)	2.388(1.908-2.841)	4.53(4.32,4.75)
Prevalence	Marshall Islands	Both	All ages	Near vision loss	Number	2207.968(1654.393-2928.972)	4455.706(3204.869-6068.877)	1.003(0.799-1.215)	2.30(2.29,2.32)
Prevalence	Tajikistan	Both	All ages	Near vision loss	Number	274425.605(205489.402-357740.418)	593466.450(437314.616-783761.563)	1.169(1.003-1.329)	2.61(2.38,2.83)
Prevalence	Turkmenistan	Both	All ages	Near vision loss	Number	191595.112(142190.187-249832.253)	376684.028(276955.544-494234.289)	0.961(0.830-1.080)	2.23(2.16,2.30)
Prevalence	Kiribati	Both	All ages	Near vision loss	Number	4694.696(3474.743-6244.754)	9123.431(6653.978-12570.281)	0.944(0.821-1.059)	2.30(2.24,2.36)
Prevalence	Mongolia	Both	All ages	Near vision loss	Number	107175.475(79853.609-139331.459)	225800.267(166346.338-299491.349)	1.104(0.906-1.312)	2.49(2.33,2.65)
Prevalence	Kyrgyzstan	Both	All ages	Near vision loss	Number	281991.731(211524.941-369177.780)	463579.838(342331.163-614413.102)	0.652(0.555-0.755)	1.59(1.45,1.72)
Prevalence	Viet Nam	Both	All ages	Near vision loss	Number	2243466.293(1670030.787-2934188.345)	5166913.415(3795070.048-6943393.291)	1.304(1.116-1.499)	3.04(2.87,3.21)
Prevalence	Thailand	Both	All ages	Near vision loss	Number	3022234.984(2260168.630-4019420.311)	7453796.023(5449832.199-9963121.372)	1.437(1.181-1.731)	2.98(2.95,3.02)
Prevalence	Republic of Moldova	Both	All ages	Near vision loss	Number	359226.188(261189.967-482236.067)	439221.462(317781.815-603022.656)	0.215(0.131-0.298)	0.67(0.65,0.69)
Prevalence	Kazakhstan	Both	All ages	Near vision loss	Number	1102015.610(830445.800-1449483.680)	1503799.898(1110899.971-2010420.929)	0.362(0.278-0.436)	1.33(0.99,1.68)
Prevalence	Timor-Leste	Both	All ages	Near vision loss	Number	28296.014(20942.329-37908.455)	69525.281(52217.910-92619.702)	1.428(1.183-1.799)	3.05(2.98,3.11)
Prevalence	Armenia	Both	All ages	Near vision loss	Number	252436.860(190924.672-334013.965)	356246.121(261653.963-478291.429)	0.397(0.249-0.557)	1.13(1.09,1.17)
Prevalence	Denmark	Both	All ages	Near vision loss	Number	403430.811(291977.308-559055.184)	539413.302(383642.235-746976.005)	0.339(0.256-0.425)	0.98(0.95,1.02)
Prevalence	Georgia	Both	All ages	Near vision loss	Number	632468.331(528116.105-731249.359)	500618.167(373199.220-676282.168)	-0.218(-0.376-0.005)	-0.42(-0.63,-0.20)
Prevalence	Georgia	Both	All ages	Near vision loss	Number	632468.331(528116.105-731249.359)	500618.167(373199.220-676282.168)	1.359(0.999-1.705)	-0.42(-0.63,-0.20)
Prevalence	Sri Lanka	Both	All ages	Near vision loss	Number	1014749.586(752821.932-1334906.361)	2182052.501(1610804.802-2939536.546)	1.118(0.912-1.353)	2.66(2.58,2.75)
Prevalence	Czechia	Both	All ages	Near vision loss	Number	653802.539(474178.052-878185.292)	911442.303(673786.712-1259413.105)	0.383(0.295-0.481)	1.23(1.13,1.33)
Prevalence	United Kingdom	Both	All ages	Near vision loss	Number	4952239.024(3585260.040-6742842.404)	6645224.869(4842594.017-9150432.790)	0.336(0.301-0.375)	0.98(0.93,1.02)
Prevalence	Azerbaijan	Both	All ages	Near vision loss	Number	477067.363(359577.432-637077.326)	933831.131(689329.205-1255510.584)	0.955(0.799-1.094)	2.23(2.11,2.35)
Prevalence	Croatia	Both	All ages	Near vision loss	Number	314595.015(231199.986-422001.124)	386511.580(275302.584-528384.993)	0.210(0.092-0.356)	0.96(0.76,1.16)
Prevalence	Bulgaria	Both	All ages	Near vision loss	Number	677676.337(491401.888-936563.540)	710637.414(518150.303-992656.975)	0.039(-0.044-0.130)	0.18(0.16,0.21)
Prevalence	Philippines	Both	All ages	Near vision loss	Number	7208554.188(5409491.279-9485340.369)	17849231.256(13317798.565-23641206.828)	1.474(1.354-1.586)	2.86(2.78,2.94)
Prevalence	Cyprus	Both	All ages	Near vision loss	Number	46659.977(33667.768-63907.521)	106884.519(76505.295-144498.895)	1.284(1.164-1.412)	2.79(2.74,2.83)
Prevalence	Uzbekistan	Both	All ages	Near vision loss	Number	1141020.993(863044.770-1483231.473)	2479059.732(1824878.773-3274350.871)	1.173(0.987-1.345)	2.54(2.45,2.63)
Prevalence	Bosnia and Herzegovina	Both	All ages	Near vision loss	Number	494148.782(364421.985-665780.429)	607361.730(452784.167-808122.052)	0.210(0.091-0.363)	0.75(0.69,0.80)
Prevalence	Latvia	Both	All ages	Near vision loss	Number	303728.860(225137.204-409996.715)	290250.482(209517.709-391157.140)	-0.050(-0.124-0.026)	0.12(-0.05,0.29)
Prevalence	Dominican Republic	Both	All ages	Near vision loss	Number	520142.487(390227.485-693420.224)	1162238.869(865210.792-1518316.875)	1.211(1.054-1.395)	2.88(2.75,3.00)
Prevalence	Ukraine	Both	All ages	Near vision loss	Number	5352700.355(3856056.198-7304088.254)	5453651.414(3937515.730-7461361.366)	0.016(-0.043-0.078)	0.20(0.09,0.32)
Prevalence	Albania	Both	All ages	Near vision loss	Number	139590.347(102393.058-186198.318)	231506.946(169137.836-315140.188)	0.638(0.429-0.857)	1.65(1.61,1.68)
Prevalence	Lithuania	Both	All ages	Near vision loss	Number	354806.769(262165.240-475079.049)	387056.626(273680.650-529993.946)	0.080(-0.012-0.195)	0.29(0.26,0.31)
Prevalence	Russian Federation	Both	All ages	Near vision loss	Number	22524008.864(16610707.546-29801027.854)	34397992.738(25317723.804-45269783.631)	0.525(0.376-0.649)	2.62(2.18,3.06)
Prevalence	Montenegro	Both	All ages	Near vision loss	Number	37655.024(28312.975-50285.777)	52190.746(37150.116-71610.704)	0.374(0.249-0.520)	1.05(0.98,1.13)
Prevalence	Serbia	Both	All ages	Near vision loss	Number	660342.897(482276.852-902447.030)	840862.072(588958.745-1147244.371)	0.255(0.138-0.397)	0.72(0.70,0.75)
Prevalence	Estonia	Both	All ages	Near vision loss	Number	115392.820(84675.674-158001.046)	130570.776(93208.119-183528.574)	0.123(0.029-0.226)	0.78(0.53,1.03)
Prevalence	Iran (Islamic Republic of)	Both	All ages	Near vision loss	Number	2575701.912(1917383.773-3377090.578)	7396795.857(5406720.648-10028815.207)	1.842(1.583-2.059)	3.59(3.52,3.67)
Prevalence	Romania	Both	All ages	Near vision loss	Number	1597240.991(1171770.208-2181674.358)	1892621.177(1394566.094-2614301.699)	0.177(0.072-0.294)	0.56(0.54,0.57)
Prevalence	Australia	Both	All ages	Near vision loss	Number	1150812.168(834875.151-1568276.294)	2217031.146(1607635.910-2996263.865)	0.918(0.787-1.038)	2.11(2.09,2.13)
Prevalence	New Zealand	Both	All ages	Near vision loss	Number	254363.257(184787.773-342115.990)	482363.500(350353.712-651954.741)	0.898(0.771-1.017)	2.12(2.08,2.17)
Prevalence	Slovenia	Both	All ages	Near vision loss	Number	167975.227(123003.044-224975.218)	262964.261(190748.021-359675.015)	0.553(0.419-0.699)	1.68(1.55,1.81)
Prevalence	Belarus	Both	All ages	Near vision loss	Number	1012727.776(745460.784-1372576.781)	1163143.714(840721.068-1584528.922)	0.141(0.070-0.228)	0.47(0.44,0.49)
Prevalence	Republic of Korea	Both	All ages	Near vision loss	Number	2350553.121(1697322.036-3298944.704)	5159482.123(3741236.748-7123516.264)	1.175(0.919-1.485)	2.68(2.63,2.73)
Prevalence	Hungary	Both	All ages	Near vision loss	Number	636579.154(462911.802-870231.610)	779370.743(570768.239-1069672.723)	0.222(0.138-0.321)	1.01(0.82,1.20)
Prevalence	Singapore	Both	All ages	Near vision loss	Number	172140.748(122440.057-240622.274)	515408.502(371408.591-714182.618)	1.980(1.663-2.328)	3.72(3.63,3.81)
Prevalence	Belgium	Both	All ages	Near vision loss	Number	787148.947(573502.132-1082081.342)	1066782.742(772460.456-1479243.539)	0.345(0.266-0.449)	1.01(0.99,1.02)
Prevalence	Finland	Both	All ages	Near vision loss	Number	379573.471(276030.928-515710.526)	547124.269(395454.768-752698.910)	0.430(0.326-0.537)	1.19(1.15,1.23)
Prevalence	Slovakia	Both	All ages	Near vision loss	Number	273460.232(209617.681-341499.265)	371783.610(263140.729-514808.938)	0.355(0.143-0.610)	1.32(1.16,1.49)
Prevalence	Andorra	Both	All ages	Near vision loss	Number	3302.226(2404.834-4449.433)	7978.631(5851.722-10886.157)	1.395(1.200-1.588)	2.51(2.30,2.73)
Prevalence	Sweden	Both	All ages	Near vision loss	Number	796505.165(565961.259-1101809.124)	1058775.557(761399.313-1456841.252)	0.325(0.259-0.388)	0.91(0.89,0.94)
Prevalence	Poland	Both	All ages	Near vision loss	Number	2869150.870(2106774.516-3853286.814)	4164969.444(2975063.724-5826843.457)	0.445(0.353-0.565)	1.28(1.25,1.31)
Prevalence	Brunei Darussalam	Both	All ages	Near vision loss	Number	9709.077(7002.695-13373.733)	28109.416(19724.130-40108.634)	1.881(1.546-2.228)	3.50(3.40,3.60)
Prevalence	Japan	Both	All ages	Near vision loss	Number	11374235.033(8205042.473-15619011.017)	15607502.439(11327910.889-21105946.244)	0.355(0.209-0.544)	0.94(0.86,1.02)
Prevalence	Spain	Both	All ages	Near vision loss	Number	2864675.854(2095727.289-3928131.015)	4512172.784(3283626.055-6126753.881)	0.567(0.468-0.672)	1.93(1.73,2.13)
Prevalence	Switzerland	Both	All ages	Near vision loss	Number	528472.810(380143.262-712760.114)	834498.905(608083.260-1146645.849)	0.574(0.466-0.705)	1.50(1.47,1.54)
Prevalence	North Macedonia	Both	All ages	Near vision loss	Number	114907.569(84987.718-154434.222)	181215.497(131108.168-250349.184)	0.565(0.457-0.703)	1.58(1.54,1.61)
Prevalence	Norway	Both	All ages	Near vision loss	Number	366478.251(263786.372-503156.215)	527234.066(386168.255-723930.874)	0.445(0.372-0.526)	1.24(1.17,1.30)
Prevalence	Ethiopia	Both	All ages	Near vision loss	Number	2957821.207(2195626.946-3891616.991)	6841381.492(5022771.422-9108995.252)	1.320(1.230-1.410)	2.94(2.73,3.15)
Prevalence	Greece	Both	All ages	Near vision loss	Number	796529.580(588609.920-1089772.100)	1040954.817(759435.894-1428018.609)	0.297(0.210-0.406)	0.84(0.77,0.90)
Prevalence	Portugal	Both	All ages	Near vision loss	Number	745982.579(549160.642-1013239.393)	1104823.001(790019.562-1518424.769)	0.470(0.371-0.585)	1.30(1.27,1.33)
Prevalence	Austria	Both	All ages	Near vision loss	Number	609231.707(441545.969-822048.064)	851547.679(615670.497-1176385.783)	0.396(0.303-0.491)	1.16(1.13,1.20)
Prevalence	Luxembourg	Both	All ages	Near vision loss	Number	29128.409(20919.647-39420.658)	53955.585(39472.060-73062.354)	0.854(0.756-0.967)	2.04(1.92,2.15)
Prevalence	Germany	Both	All ages	Near vision loss	Number	6611070.217(4772307.286-9020517.613)	8558675.457(6088250.504-11764536.442)	0.287(0.192-0.384)	0.85(0.84,0.87)
Prevalence	Ireland	Both	All ages	Near vision loss	Number	218502.036(158772.302-297852.352)	396607.142(295376.720-538926.009)	0.813(0.701-0.928)	2.04(1.99,2.09)
Prevalence	Israel	Both	All ages	Near vision loss	Number	267038.881(195389.474-361434.020)	626600.180(464556.717-844210.410)	1.337(1.216-1.505)	2.75(2.70,2.80)
Prevalence	Italy	Both	All ages	Near vision loss	Number	5145092.886(3753377.140-7025955.085)	7171816.926(5172322.073-9804878.477)	0.388(0.324-0.464)	1.11(1.09,1.13)
Prevalence	Argentina	Both	All ages	Near vision loss	Number	2137360.006(1562574.597-2905848.114)	3431365.710(2493086.566-4693444.859)	0.598(0.526-0.669)	1.54(1.52,1.57)
Prevalence	Uruguay	Both	All ages	Near vision loss	Number	235155.820(173811.371-317223.552)	298440.268(217323.234-402083.782)	0.260(0.205-0.329)	1.03(0.85,1.20)
Prevalence	France	Both	All ages	Near vision loss	Number	4246651.465(3106172.361-5812192.602)	6201725.387(4483173.889-8539019.399)	0.452(0.360-0.557)	1.29(1.26,1.32)
Prevalence	Iceland	Both	All ages	Near vision loss	Number	15223.615(11267.550-20439.346)	28177.750(21069.702-38129.652)	0.848(0.740-0.961)	2.06(2.02,2.09)
Prevalence	Chile	Both	All ages	Near vision loss	Number	736081.049(541218.865-1001351.208)	1571768.610(1149201.146-2164311.638)	1.119(0.946-1.331)	2.53(2.48,2.58)
Prevalence	Antigua and Barbuda	Both	All ages	Near vision loss	Number	5894.809(4418.405-7776.895)	11894.224(8704.887-15896.535)	1.011(0.826-1.208)	2.41(2.31,2.52)
Prevalence	Dominica	Both	All ages	Near vision loss	Number	6670.806(4987.376-8700.647)	8726.922(6449.604-11609.355)	0.300(0.198-0.395)	0.93(0.87,0.98)
Prevalence	Netherlands	Both	All ages	Near vision loss	Number	1057560.882(749871.045-1450493.647)	1625881.555(1176026.449-2267170.717)	0.527(0.426-0.634)	1.41(1.39,1.43)
Prevalence	Guinea	Both	All ages	Near vision loss	Number	482959.292(355019.927-645290.568)	963512.107(712792.312-1305091.678)	1.004(0.899-1.119)	2.08(2.01,2.15)
Prevalence	Bahamas	Both	All ages	Near vision loss	Number	21189.305(15909.183-28127.611)	47910.950(35071.742-64799.001)	1.244(1.049-1.441)	2.69(2.64,2.75)
Prevalence	Cuba	Both	All ages	Near vision loss	Number	1157093.726(871765.863-1527691.768)	1854464.480(1387245.506-2481500.046)	0.588(0.440-0.727)	1.56(1.51,1.62)
Prevalence	Saint Lucia	Both	All ages	Near vision loss	Number	10797.987(8199.300-14069.610)	25327.640(18674.595-34156.767)	1.328(1.083-1.566)	2.90(2.86,2.95)
Prevalence	Peru	Both	All ages	Near vision loss	Number	1902318.481(1426431.544-2520886.403)	4673609.537(3452174.724-6254847.455)	1.444(1.302-1.590)	2.96(2.94,2.98)
Prevalence	Canada	Both	All ages	Near vision loss	Number	1593167.946(1131141.443-2170838.713)	2819903.380(2031726.738-3834303.850)	0.756(0.625-0.887)	1.92(1.80,2.04)
Prevalence	United States of America	Both	All ages	Near vision loss	Number	14785601.548(10746381.353-20005120.979)	26705595.833(19165448.295-36364904.862)	0.788(0.548-1.018)	2.74(2.43,3.05)
Prevalence	Belize	Both	All ages	Near vision loss	Number	12348.328(9308.431-16024.766)	39550.477(29301.803-53172.897)	2.191(1.930-2.486)	3.97(3.90,4.04)
Prevalence	Barbados	Both	All ages	Near vision loss	Number	29284.392(21903.893-38696.893)	48491.052(36093.910-64683.199)	0.645(0.486-0.788)	1.75(1.69,1.82)
Prevalence	Haiti	Both	All ages	Near vision loss	Number	456837.976(338936.812-608873.681)	1059484.669(771757.365-1445695.847)	1.316(1.176-1.464)	2.77(2.75,2.79)
Prevalence	Saint Vincent and the Grenadines	Both	All ages	Near vision loss	Number	8624.618(6383.570-11204.733)	14840.057(10979.168-19744.659)	0.706(0.545-0.876)	1.85(1.80,1.90)
Prevalence	Suriname	Both	All ages	Near vision loss	Number	32784.886(24603.709-43393.177)	70615.039(52612.180-93217.629)	1.130(0.978-1.280)	2.70(2.62,2.79)
Prevalence	Guyana	Both	All ages	Near vision loss	Number	55042.850(40657.414-73337.887)	78627.035(57817.230-105575.481)	0.416(0.283-0.536)	1.18(1.16,1.21)
Prevalence	Trinidad and Tobago	Both	All ages	Near vision loss	Number	104231.422(78393.886-137138.194)	195970.588(144987.514-262561.393)	0.859(0.698-1.023)	2.08(2.02,2.14)
Prevalence	Colombia	Both	All ages	Near vision loss	Number	2691923.968(2333525.976-3162935.464)	7352317.412(5539379.068-9683565.719)	1.710(1.109-2.510)	3.37(3.29,3.45)
Prevalence	Costa Rica	Both	All ages	Near vision loss	Number	240586.689(181892.406-322182.485)	614161.695(456843.624-805764.081)	1.524(1.320-1.755)	3.04(2.92,3.15)
Prevalence	Malta	Both	All ages	Near vision loss	Number	24019.217(17416.615-32851.339)	43332.818(31312.057-60388.719)	0.783(0.614-0.967)	1.93(1.85,2.01)
Prevalence	Jamaica	Both	All ages	Near vision loss	Number	203199.358(153730.902-261043.322)	339507.670(254451.547-449798.539)	0.661(0.536-0.777)	1.67(1.61,1.74)
Prevalence	El Salvador	Both	All ages	Near vision loss	Number	406088.228(305571.548-528910.978)	721220.127(546864.933-946085.391)	0.760(0.658-0.884)	1.86(1.83,1.88)
Prevalence	Honduras	Both	All ages	Near vision loss	Number	306376.862(231355.647-404980.661)	880291.547(656605.080-1184934.991)	1.852(1.689-2.005)	3.52(3.49,3.54)
Prevalence	Panama	Both	All ages	Near vision loss	Number	199656.912(149631.815-262117.351)	502796.888(373165.345-664081.154)	1.494(1.315-1.676)	3.01(2.99,3.03)
Prevalence	Grenada	Both	All ages	Near vision loss	Number	7720.507(5851.317-10091.617)	12649.294(9326.364-17103.984)	0.637(0.454-0.835)	1.72(1.57,1.88)
Prevalence	Bolivia (Plurinational State of)	Both	All ages	Near vision loss	Number	524800.673(389335.032-700293.937)	1351209.380(990868.820-1805860.486)	1.561(1.423-1.716)	3.18(3.10,3.25)
Prevalence	Ecuador	Both	All ages	Near vision loss	Number	855327.491(638229.954-1129825.540)	2258939.363(1679583.422-2997062.736)	1.618(1.478-1.777)	3.50(3.36,3.64)
Prevalence	Nicaragua	Both	All ages	Near vision loss	Number	241636.765(182022.310-317123.882)	645952.557(483226.081-869967.947)	1.648(1.447-1.853)	3.18(3.12,3.24)
Prevalence	Paraguay	Both	All ages	Near vision loss	Number	358325.172(269215.877-469971.836)	855070.180(639772.747-1131241.294)	1.372(1.243-1.510)	3.18(3.02,3.34)
Prevalence	Guatemala	Both	All ages	Near vision loss	Number	526063.197(389651.934-698291.308)	1424852.697(1059087.554-1899316.631)	1.686(1.523-1.869)	3.67(3.49,3.85)
Prevalence	Mexico	Both	All ages	Near vision loss	Number	4810027.033(3597800.300-6330665.925)	14559262.835(10740585.117-19276655.823)	2.005(1.684-2.314)	4.31(4.06,4.56)
Prevalence	Egypt	Both	All ages	Near vision loss	Number	3526201.066(2924693.339-4154993.662)	8904745.490(6534396.495-11764134.812)	1.522(0.957-2.307)	3.09(2.94,3.25)
Prevalence	Algeria	Both	All ages	Near vision loss	Number	1509610.924(1126702.591-1980283.693)	3965472.607(2947952.347-5286112.246)	1.607(1.389-1.819)	3.17(3.15,3.18)
Prevalence	Iraq	Both	All ages	Near vision loss	Number	1014926.377(751963.014-1318367.811)	3004491.068(2268723.501-4035135.564)	1.942(1.716-2.171)	3.61(3.57,3.64)
Prevalence	Kuwait	Both	All ages	Near vision loss	Number	95748.045(70320.852-132901.996)	416927.667(299169.866-590397.305)	3.309(2.843-3.827)	5.20(4.86,5.55)
Prevalence	Lebanon	Both	All ages	Near vision loss	Number	189345.080(155860.470-224830.171)	525913.302(395722.366-693135.132)	1.735(1.229-2.440)	3.48(3.28,3.67)
Prevalence	Brazil	Both	All ages	Near vision loss	Number	15184324.407(11277779.054-20503423.964)	35055183.603(26092895.133-46832446.886)	1.290(1.136-1.452)	2.99(2.86,3.12)
Prevalence	Jordan	Both	All ages	Near vision loss	Number	189665.925(141507.933-252797.129)	941701.757(700095.499-1275525.105)	3.926(3.494-4.304)	5.32(4.97,5.68)
Prevalence	Palestine	Both	All ages	Near vision loss	Number	109934.438(82678.285-142045.112)	335114.232(248902.926-454818.416)	2.035(1.834-2.290)	3.74(3.70,3.78)
Prevalence	Oman	Both	All ages	Near vision loss	Number	100141.501(74158.312-137218.932)	313293.471(229935.808-446559.777)	2.132(1.849-2.375)	3.52(3.21,3.83)
Prevalence	Venezuela (Bolivarian Republic of)	Both	All ages	Near vision loss	Number	1418518.469(1071060.943-1902813.537)	3424294.227(2558519.199-4562698.609)	1.390(1.145-1.657)	3.09(2.96,3.22)
Prevalence	Libya	Both	All ages	Near vision loss	Number	238717.753(179927.236-314240.473)	636260.425(468453.826-887848.522)	1.641(1.367-1.947)	3.27(3.19,3.34)
Prevalence	Qatar	Both	All ages	Near vision loss	Number	23132.334(16386.422-33367.245)	199527.513(136901.079-295720.150)	7.594(6.927-8.389)	8.26(7.75,8.76)
Prevalence	Saudi Arabia	Both	All ages	Near vision loss	Number	823342.055(609508.416-1118775.640)	2894064.874(2051021.030-4194697.830)	2.513(2.076-2.991)	4.05(3.96,4.14)
Prevalence	Syrian Arab Republic	Both	All ages	Near vision loss	Number	469819.479(389801.346-570218.752)	1146805.419(841178.972-1558747.531)	1.426(0.873-2.280)	3.18(3.01,3.34)
Prevalence	Tunisia	Both	All ages	Near vision loss	Number	563795.815(425824.318-740294.660)	1293086.530(951969.638-1730725.645)	1.261(1.087-1.434)	3.07(2.86,3.28)
Prevalence	Turkey	Both	All ages	Near vision loss	Number	4150529.816(3268812.847-5179719.821)	11436573.668(8536782.826-15094694.668)	NA	3.23(3.12,3.34)
Prevalence	Bahrain	Both	All ages	Near vision loss	Number	27909.264(20307.736-38725.772)	129850.135(92870.318-181810.324)	3.614(3.040-4.200)	5.69(5.39,6.00)
Prevalence	Yemen	Both	All ages	Near vision loss	Number	666642.705(497601.635-869645.812)	1942920.666(1417998.554-2592424.941)	1.911(1.741-2.085)	3.54(3.51,3.57)
Prevalence	Morocco	Both	All ages	Near vision loss	Number	2310727.983(1741121.277-3056924.540)	5009710.949(3761753.135-6678649.765)	1.144(0.979-1.301)	2.70(2.61,2.78)
Prevalence	Afghanistan	Both	All ages	Near vision loss	Number	750312.702(564310.676-1000151.068)	1546841.319(1133048.508-2130041.829)	1.067(0.741-1.409)	2.27(2.08,2.46)
Prevalence	Bhutan	Both	All ages	Near vision loss	Number	41294.346(29953.576-56879.428)	85848.515(61746.581-117772.594)	1.069(0.934-1.213)	2.44(2.40,2.49)
Prevalence	Angola	Both	All ages	Near vision loss	Number	1108318.658(807047.388-1511577.341)	3484613.809(2541352.474-4697073.879)	2.147(2.017-2.295)	3.87(3.82,3.91)
Prevalence	Democratic Republic of the Congo	Both	All ages	Near vision loss	Number	4141811.603(3047883.652-5556829.357)	10323622.880(7576499.344-14200513.829)	1.512(1.384-1.637)	3.04(2.99,3.08)
Prevalence	Equatorial Guinea	Both	All ages	Near vision loss	Number	48156.614(35676.518-64495.857)	166230.314(120093.235-229507.010)	2.488(2.226-2.754)	4.27(4.20,4.35)
Prevalence	Gabon	Both	All ages	Near vision loss	Number	123677.269(92488.163-163294.971)	251650.089(185378.625-333742.757)	1.037(0.919-1.157)	2.35(2.31,2.38)
Prevalence	Seychelles	Both	All ages	Near vision loss	Number	4290.074(3216.357-5719.793)	8669.599(6384.406-11554.696)	1.012(0.830-1.194)	2.36(2.30,2.42)
Prevalence	Bangladesh	Both	All ages	Near vision loss	Number	6031822.787(4428736.115-8192054.241)	15942352.740(11599191.904-21696478.798)	1.637(1.467-1.806)	4.06(3.56,4.56)
Prevalence	Nepal	Both	All ages	Near vision loss	Number	2061526.886(1515999.699-2789705.350)	6147893.304(4900187.815-7233590.678)	1.984(1.410-2.820)	5.17(4.65,5.70)
Prevalence	United Arab Emirates	Both	All ages	Near vision loss	Number	86685.447(61203.627-125216.765)	781845.704(512064.038-1192584.841)	7.994(6.231-9.595)	8.10(7.67,8.53)
Prevalence	India	Both	All ages	Near vision loss	Number	80343621.656(58494259.802-109604120.543)	314470311.942(234907139.546-408554919.848)	2.936(2.356-3.553)	5.73(5.31,6.16)
Prevalence	Pakistan	Both	All ages	Near vision loss	Number	5675769.224(4108805.655-7837948.052)	13814341.633(9829737.238-19551825.848)	1.435(1.265-1.553)	3.42(3.01,3.84)
Prevalence	Congo	Both	All ages	Near vision loss	Number	270026.326(198351.170-361878.082)	725419.959(524983.901-994610.550)	1.686(1.501-1.908)	3.57(3.38,3.76)
Prevalence	Djibouti	Both	All ages	Near vision loss	Number	22276.757(16391.375-29721.144)	90187.871(65745.518-120880.705)	3.036(2.695-3.357)	4.60(4.54,4.66)
Prevalence	Eritrea	Both	All ages	Near vision loss	Number	181203.111(133476.101-242426.127)	414695.762(306719.533-553805.715)	1.284(1.174-1.388)	3.09(2.97,3.21)
Prevalence	United Republic of Tanzania	Both	All ages	Near vision loss	Number	1487561.134(1104856.200-1922756.700)	3621044.476(2698939.523-4738708.887)	1.449(1.338-1.580)	2.92(2.88,2.95)
Prevalence	Kenya	Both	All ages	Near vision loss	Number	1522070.678(1143533.157-2002810.424)	4126236.045(3069367.023-5513310.087)	1.709(1.573-1.830)	3.52(3.38,3.65)
Prevalence	Malawi	Both	All ages	Near vision loss	Number	299372.250(217647.208-389796.639)	614096.623(449895.032-804426.927)	1.062(0.968-1.170)	2.67(2.29,3.06)
Prevalence	Rwanda	Both	All ages	Near vision loss	Number	399852.503(294823.202-520319.148)	885302.238(652060.422-1166402.724)	1.214(1.107-1.320)	3.02(2.70,3.35)
Prevalence	Mozambique	Both	All ages	Near vision loss	Number	813353.727(602570.900-1055043.952)	1714137.303(1273439.306-2240507.259)	1.111(1.010-1.222)	2.46(2.41,2.50)
Prevalence	Comoros	Both	All ages	Near vision loss	Number	47783.356(36144.455-62543.711)	104760.373(78582.600-135170.372)	1.186(1.045-1.328)	2.66(2.59,2.73)
Prevalence	Burundi	Both	All ages	Near vision loss	Number	318910.722(236211.086-412492.598)	741998.584(543857.160-981841.767)	1.341(1.220-1.440)	2.93(2.71,3.16)
Prevalence	Central African Republic	Both	All ages	Near vision loss	Number	306696.964(225967.236-411383.017)	639761.748(467247.605-885771.839)	1.094(1.002-1.198)	2.49(2.44,2.53)
Prevalence	Mauritius	Both	All ages	Near vision loss	Number	54676.794(40458.067-72408.600)	116842.076(86316.263-159257.982)	1.105(0.908-1.345)	2.78(2.66,2.91)
Prevalence	Madagascar	Both	All ages	Near vision loss	Number	688797.540(517793.606-896720.480)	1709521.360(1272987.124-2268748.574)	1.498(1.342-1.630)	3.08(2.99,3.17)
Prevalence	Somalia	Both	All ages	Near vision loss	Number	400586.457(293503.856-542252.058)	1065814.932(775092.558-1440673.151)	1.665(1.556-1.789)	3.34(3.27,3.40)
Prevalence	Uganda	Both	All ages	Near vision loss	Number	923318.807(694726.294-1189189.229)	2317914.002(1730037.905-3065834.941)	1.528(1.401-1.633)	3.07(3.01,3.13)
Prevalence	Zambia	Both	All ages	Near vision loss	Number	386898.335(290784.521-500840.217)	1005456.303(735461.950-1340080.407)	1.600(1.456-1.741)	3.56(3.18,3.95)
Prevalence	Botswana	Both	All ages	Near vision loss	Number	140695.702(104429.145-190348.001)	356112.028(257355.276-491473.178)	1.506(1.298-1.704)	2.92(2.88,2.96)
Prevalence	Lesotho	Both	All ages	Near vision loss	Number	185622.222(136269.053-243387.271)	249562.316(184807.599-336912.181)	0.329(0.271-0.402)	0.76(0.64,0.88)
Prevalence	Benin	Both	All ages	Near vision loss	Number	326172.504(238456.614-440584.648)	941285.996(695458.974-1275403.271)	1.906(1.757-2.055)	3.50(3.45,3.55)
Prevalence	Cameroon	Both	All ages	Near vision loss	Number	744472.864(550933.876-994130.385)	2307381.455(1685548.319-3138841.458)	2.112(1.946-2.285)	3.79(3.76,3.82)
Prevalence	Burkina Faso	Both	All ages	Near vision loss	Number	379236.351(278540.927-502340.400)	893964.020(660818.746-1186283.828)	1.376(1.251-1.500)	3.46(3.08,3.85)
Prevalence	Guinea-Bissau	Both	All ages	Near vision loss	Number	68152.830(50051.264-91513.823)	142726.863(103691.484-198006.415)	1.104(0.997-1.220)	2.45(2.37,2.52)
Prevalence	Namibia	Both	All ages	Near vision loss	Number	137773.152(101534.992-185314.065)	293719.404(214014.377-407777.596)	1.118(0.988-1.258)	2.76(2.51,3.02)
Prevalence	South Africa	Both	All ages	Near vision loss	Number	7547998.014(5782603.090-9867472.164)	15765986.098(12075350.287-20261273.286)	1.068(0.919-1.200)	3.04(2.79,3.30)
Prevalence	Zimbabwe	Both	All ages	Near vision loss	Number	774269.620(567140.948-1066852.795)	1347949.997(978202.755-1884228.084)	0.733(0.625-0.854)	2.09(1.70,2.48)
Prevalence	Chad	Both	All ages	Near vision loss	Number	556773.933(411943.103-743979.689)	1406464.802(1041581.505-1896666.414)	1.541(1.387-1.701)	3.48(3.14,3.82)
Prevalence	Eswatini	Both	All ages	Near vision loss	Number	78365.186(57647.428-107279.161)	141831.404(102750.893-195216.942)	0.786(0.683-0.884)	2.02(1.88,2.17)
Prevalence	Gambia	Both	All ages	Near vision loss	Number	64320.063(47365.144-86540.424)	174345.206(128536.050-237567.301)	1.702(1.600-1.814)	3.19(3.15,3.24)
Prevalence	C么te d'Ivoire	Both	All ages	Near vision loss	Number	892703.043(663415.750-1218388.484)	2357488.362(1722475.798-3268779.137)	1.656(1.533-1.772)	3.48(3.30,3.65)
Prevalence	Ghana	Both	All ages	Near vision loss	Number	880635.740(646718.080-1188495.300)	2322842.408(1698207.533-3159895.702)	1.642(1.531-1.759)	4.06(3.71,4.42)
Prevalence	Cabo Verde	Both	All ages	Near vision loss	Number	29080.893(21983.296-38015.274)	62596.425(46126.999-84687.405)	1.155(0.918-1.388)	2.58(2.54,2.61)
Prevalence	Mali	Both	All ages	Near vision loss	Number	443791.584(326676.343-598969.032)	1101513.762(797381.174-1499452.479)	1.490(1.351-1.630)	3.48(3.16,3.80)
Prevalence	Mauritania	Both	All ages	Near vision loss	Number	241117.589(180203.219-315917.829)	537781.071(403845.482-709479.067)	1.236(1.143-1.350)	2.86(2.71,3.01)
Prevalence	Senegal	Both	All ages	Near vision loss	Number	467972.794(345439.805-615429.932)	1111057.185(816255.932-1485759.494)	1.378(1.267-1.504)	3.15(2.99,3.31)
Prevalence	Liberia	Both	All ages	Near vision loss	Number	179558.409(132193.723-236658.258)	413701.840(300383.321-569404.690)	1.318(1.126-1.511)	3.19(3.02,3.37)
Prevalence	Togo	Both	All ages	Near vision loss	Number	232968.216(169946.244-317339.206)	680976.022(496529.752-931832.622)	1.927(1.736-2.105)	3.53(3.52,3.54)
Prevalence	Sao Tome and Principe	Both	All ages	Near vision loss	Number	9232.025(6861.089-12031.848)	18769.226(13711.556-25462.259)	1.040(0.861-1.213)	2.40(2.24,2.57)
Prevalence	Sierra Leone	Both	All ages	Near vision loss	Number	318468.844(234710.396-425821.355)	664452.520(485349.579-909128.804)	1.097(0.997-1.216)	2.59(2.38,2.80)
Prevalence	Niger	Both	All ages	Near vision loss	Number	774810.397(580242.681-1045602.182)	2711566.669(2160358.572-3288891.854)	2.513(1.948-3.222)	4.05(3.89,4.21)
Prevalence	Palau	Both	All ages	Near vision loss	Number	1155.529(849.344-1539.383)	2488.369(1779.476-3436.302)	1.135(0.884-1.385)	2.17(1.95,2.38)
Prevalence	Cook Islands	Both	All ages	Near vision loss	Number	1464.755(1086.071-1962.328)	2491.316(1846.266-3346.509)	0.671(0.523-0.837)	1.67(1.64,1.71)
Prevalence	Nigeria	Both	All ages	Near vision loss	Number	7719532.931(5714014.733-10364985.335)	18557841.976(13754314.270-25291898.014)	1.420(1.331-1.497)	2.91(2.87,2.96)
Prevalence	Greenland	Both	All ages	Near vision loss	Number	2540.649(1743.156-3627.842)	3776.938(2643.872-5268.654)	0.481(0.284-0.696)	1.54(1.40,1.69)
Prevalence	Nauru	Both	All ages	Near vision loss	Number	603.935(445.639-819.799)	743.008(546.361-1013.152)	0.221(0.167-0.275)	0.51(0.46,0.57)
Prevalence	Monaco	Both	All ages	Near vision loss	Number	3120.631(2214.216-4322.442)	4189.151(3044.340-5728.828)	0.338(0.276-0.419)	0.92(0.91,0.93)
Prevalence	Niue	Both	All ages	Near vision loss	Number	224.443(168.886-295.867)	218.111(161.373-297.736)	-0.032(-0.113-0.044)	-0.31(-0.46,-0.16)
Prevalence	Bermuda	Both	All ages	Near vision loss	Number	7152.742(5279.073-9520.098)	11684.837(8665.107-15836.086)	0.611(0.444-0.791)	1.63(1.58,1.69)
Prevalence	Guam	Both	All ages	Near vision loss	Number	9815.815(7212.501-13314.209)	20800.060(15238.029-27982.877)	1.085(0.852-1.348)	2.35(2.25,2.45)
Prevalence	Saint Kitts and Nevis	Both	All ages	Near vision loss	Number	3860.474(2880.752-5102.309)	7921.173(5710.209-10697.812)	1.058(0.774-1.412)	2.60(2.50,2.70)
Prevalence	San Marino	Both	All ages	Near vision loss	Number	1786.096(1293.051-2432.054)	3326.244(2398.782-4548.382)	0.851(0.729-0.991)	2.03(1.99,2.08)
Prevalence	American Samoa	Both	All ages	Near vision loss	Number	2962.199(2189.878-3982.373)	5286.949(3905.626-7241.701)	0.755(0.565-0.936)	1.70(1.56,1.84)
Prevalence	Northern Mariana Islands	Both	All ages	Near vision loss	Number	2786.946(2011.330-3919.547)	5882.651(4229.675-8129.665)	1.081(0.703-1.507)	2.51(2.16,2.86)
Prevalence	Puerto Rico	Both	All ages	Near vision loss	Number	400365.823(300279.541-527427.726)	590950.045(436515.186-791705.149)	0.452(0.308-0.600)	1.23(1.11,1.36)
Prevalence	Tokelau	Both	All ages	Near vision loss	Number	139.869(103.951-187.371)	150.894(111.561-201.637)	0.071(0.010-0.130)	0.09(-0.03,0.21)
Prevalence	South Sudan	Both	All ages	Near vision loss	Number	340287.131(253637.125-433073.057)	573126.155(424771.331-748699.607)	0.692(0.555-0.825)	1.87(1.77,1.97)
Prevalence	Tuvalu	Both	All ages	Near vision loss	Number	775.118(573.149-1048.129)	1152.353(859.177-1560.162)	0.478(0.407-0.549)	1.30(1.25,1.35)
Prevalence	United States Virgin Islands	Both	All ages	Near vision loss	Number	10853.045(7971.352-14618.314)	15511.912(11387.566-20976.710)	0.398(0.204-0.645)	1.20(0.99,1.41)
Prevalence	Sudan	Both	All ages	Near vision loss	Number	1155737.065(861411.210-1511603.010)	2634193.246(1985451.250-3567326.267)	1.282(1.126-1.407)	2.59(2.52,2.66)
DALYs (Disability-Adjusted Life Years)	Angola	Both	Age-standardized	Near vision loss	Rate	181.471(82.337-358.400)	181.082(82.876-350.794)	-0.002(-0.037-0.038)	0.02(0.01,0.02)
DALYs (Disability-Adjusted Life Years)	Israel	Both	Age-standardized	Near vision loss	Rate	57.702(25.628-114.966)	57.344(25.789-111.648)	-0.006(-0.049-0.055)	-0.02(-0.03,-0.02)
DALYs (Disability-Adjusted Life Years)	Argentina	Both	Age-standardized	Near vision loss	Rate	66.802(29.826-134.960)	66.209(29.555-130.030)	-0.009(-0.054-0.030)	-0.02(-0.03,-0.01)
DALYs (Disability-Adjusted Life Years)	Montenegro	Both	Age-standardized	Near vision loss	Rate	59.569(26.386-117.412)	58.914(25.894-116.242)	-0.011(-0.058-0.027)	-0.04(-0.04,-0.04)
DALYs (Disability-Adjusted Life Years)	Maldives	Both	Age-standardized	Near vision loss	Rate	73.184(32.880-143.421)	71.945(32.269-140.298)	-0.017(-0.056-0.021)	-0.04(-0.05,-0.03)
DALYs (Disability-Adjusted Life Years)	Papua New Guinea	Both	Age-standardized	Near vision loss	Rate	104.416(45.887-204.507)	103.968(46.168-203.736)	-0.004(-0.041-0.036)	-0.01(-0.01,-0.00)
DALYs (Disability-Adjusted Life Years)	Russian Federation	Both	Age-standardized	Near vision loss	Rate	127.870(57.757-249.036)	162.343(74.894-311.845)	0.270(0.159-0.395)	1.96(1.53,2.39)
DALYs (Disability-Adjusted Life Years)	Cuba	Both	Age-standardized	Near vision loss	Rate	111.016(49.266-221.038)	110.771(49.039-220.234)	-0.002(-0.042-0.035)	-0.01(-0.01,-0.01)
DALYs (Disability-Adjusted Life Years)	Chile	Both	Age-standardized	Near vision loss	Rate	66.611(29.764-134.250)	66.018(29.391-132.749)	-0.009(-0.062-0.057)	-0.02(-0.03,-0.02)
DALYs (Disability-Adjusted Life Years)	Bolivia (Plurinational State of)	Both	Age-standardized	Near vision loss	Rate	133.583(59.556-263.923)	132.530(58.871-259.661)	-0.008(-0.055-0.039)	-0.03(-0.04,-0.02)
DALYs (Disability-Adjusted Life Years)	Dominica	Both	Age-standardized	Near vision loss	Rate	113.638(50.184-220.842)	109.125(49.118-213.611)	-0.040(-0.085--0.002)	-0.14(-0.14,-0.13)
DALYs (Disability-Adjusted Life Years)	Venezuela (Bolivarian Republic of)	Both	Age-standardized	Near vision loss	Rate	115.279(51.584-223.445)	115.101(50.809-227.664)	-0.002(-0.038-0.038)	-0.00(-0.01,0.00)
DALYs (Disability-Adjusted Life Years)	Kuwait	Both	Age-standardized	Near vision loss	Rate	96.501(43.287-186.121)	96.702(43.087-187.183)	0.002(-0.043-0.050)	0.02(0.01,0.04)
DALYs (Disability-Adjusted Life Years)	Lebanon	Both	Age-standardized	Near vision loss	Rate	78.353(36.978-142.531)	88.229(39.914-171.488)	0.126(-0.082-0.412)	0.47(0.33,0.60)
DALYs (Disability-Adjusted Life Years)	Ecuador	Both	Age-standardized	Near vision loss	Rate	134.016(59.518-259.665)	132.767(59.413-258.598)	-0.009(-0.047-0.026)	0.25(0.08,0.41)
DALYs (Disability-Adjusted Life Years)	Andorra	Both	Age-standardized	Near vision loss	Rate	56.506(25.809-111.797)	56.522(25.138-111.161)	0.000(-0.049-0.041)	0.00(-0.01,0.02)
DALYs (Disability-Adjusted Life Years)	Madagascar	Both	Age-standardized	Near vision loss	Rate	102.847(45.493-198.309)	103.510(46.176-196.024)	0.006(-0.040-0.046)	0.03(0.02,0.03)
DALYs (Disability-Adjusted Life Years)	Gambia	Both	Age-standardized	Near vision loss	Rate	123.504(54.257-241.121)	122.988(54.019-240.135)	-0.004(-0.043-0.036)	-0.01(-0.01,-0.00)
DALYs (Disability-Adjusted Life Years)	Italy	Both	Age-standardized	Near vision loss	Rate	64.616(28.601-126.540)	64.577(28.554-126.907)	-0.001(-0.025-0.019)	-0.02(-0.03,-0.01)
DALYs (Disability-Adjusted Life Years)	Mongolia	Both	Age-standardized	Near vision loss	Rate	87.831(38.438-170.534)	87.479(38.234-168.389)	-0.004(-0.041-0.035)	-0.01(-0.02,-0.00)
DALYs (Disability-Adjusted Life Years)	Congo	Both	Age-standardized	Near vision loss	Rate	181.829(81.429-357.416)	179.925(79.694-353.993)	-0.010(-0.053-0.030)	0.26(0.09,0.43)
DALYs (Disability-Adjusted Life Years)	Central African Republic	Both	Age-standardized	Near vision loss	Rate	181.470(81.434-357.354)	180.945(80.980-353.838)	-0.003(-0.036-0.035)	0.00(-0.01,0.01)
DALYs (Disability-Adjusted Life Years)	Yemen	Both	Age-standardized	Near vision loss	Rate	101.132(46.077-196.627)	100.269(44.985-196.162)	-0.009(-0.063-0.035)	-0.03(-0.04,-0.02)
DALYs (Disability-Adjusted Life Years)	Sri Lanka	Both	Age-standardized	Near vision loss	Rate	82.110(36.851-162.084)	82.255(37.288-158.799)	0.002(-0.047-0.053)	0.17(0.08,0.26)
DALYs (Disability-Adjusted Life Years)	Cook Islands	Both	Age-standardized	Near vision loss	Rate	104.238(46.140-205.133)	103.008(45.749-200.450)	-0.012(-0.059-0.035)	-0.03(-0.03,-0.02)
DALYs (Disability-Adjusted Life Years)	San Marino	Both	Age-standardized	Near vision loss	Rate	57.482(25.805-113.450)	57.144(25.996-112.646)	-0.006(-0.057-0.051)	-0.03(-0.03,-0.02)
DALYs (Disability-Adjusted Life Years)	Botswana	Both	Age-standardized	Near vision loss	Rate	179.058(79.761-353.851)	175.257(78.171-347.544)	-0.021(-0.060-0.027)	-0.06(-0.06,-0.05)
DALYs (Disability-Adjusted Life Years)	Malawi	Both	Age-standardized	Near vision loss	Rate	56.733(25.377-110.422)	57.059(25.266-111.706)	0.006(-0.036-0.044)	0.29(0.14,0.44)
DALYs (Disability-Adjusted Life Years)	Namibia	Both	Age-standardized	Near vision loss	Rate	158.685(71.343-315.236)	158.388(69.546-312.459)	-0.002(-0.044-0.040)	0.42(0.16,0.68)
DALYs (Disability-Adjusted Life Years)	Lesotho	Both	Age-standardized	Near vision loss	Rate	180.724(80.136-350.551)	176.251(78.290-344.877)	-0.025(-0.061-0.013)	-0.08(-0.08,-0.08)
DALYs (Disability-Adjusted Life Years)	Bermuda	Both	Age-standardized	Near vision loss	Rate	112.475(50.197-220.054)	110.574(49.777-217.436)	-0.017(-0.050-0.017)	-0.04(-0.05,-0.04)
DALYs (Disability-Adjusted Life Years)	Guam	Both	Age-standardized	Near vision loss	Rate	104.205(46.398-202.989)	104.263(46.361-203.772)	0.001(-0.046-0.039)	-0.00(-0.01,0.00)
DALYs (Disability-Adjusted Life Years)	Democratic People's Republic of Korea	Both	Age-standardized	Near vision loss	Rate	125.336(56.812-242.867)	124.999(56.872-243.804)	-0.003(-0.047-0.039)	-0.00(-0.01,0.00)
DALYs (Disability-Adjusted Life Years)	Tuvalu	Both	Age-standardized	Near vision loss	Rate	106.363(47.928-207.207)	104.395(47.220-205.006)	-0.019(-0.067-0.020)	-0.04(-0.05,-0.03)
DALYs (Disability-Adjusted Life Years)	C么te d'Ivoire	Both	Age-standardized	Near vision loss	Rate	136.839(60.606-269.115)	137.342(60.889-271.721)	0.004(-0.036-0.039)	0.39(0.17,0.61)
DALYs (Disability-Adjusted Life Years)	Uzbekistan	Both	Age-standardized	Near vision loss	Rate	88.143(38.580-171.927)	87.073(37.944-169.948)	-0.012(-0.055-0.029)	-0.05(-0.05,-0.04)
DALYs (Disability-Adjusted Life Years)	Timor-Leste	Both	Age-standardized	Near vision loss	Rate	73.386(33.149-144.206)	73.166(33.125-141.260)	-0.003(-0.044-0.046)	0.00(-0.01,0.01)
DALYs (Disability-Adjusted Life Years)	Qatar	Both	Age-standardized	Near vision loss	Rate	93.659(41.395-181.390)	92.635(41.512-178.238)	-0.011(-0.061-0.027)	-0.06(-0.07,-0.05)
DALYs (Disability-Adjusted Life Years)	Puerto Rico	Both	Age-standardized	Near vision loss	Rate	112.447(51.005-219.520)	111.144(50.012-219.642)	-0.012(-0.052-0.026)	-0.03(-0.03,-0.02)
DALYs (Disability-Adjusted Life Years)	Togo	Both	Age-standardized	Near vision loss	Rate	123.535(54.597-244.386)	123.799(54.278-242.115)	0.002(-0.037-0.038)	0.01(0.00,0.01)
DALYs (Disability-Adjusted Life Years)	Ghana	Both	Age-standardized	Near vision loss	Rate	101.104(44.189-197.998)	100.408(44.520-195.990)	-0.007(-0.040-0.025)	0.82(0.51,1.13)
DALYs (Disability-Adjusted Life Years)	India	Both	Age-standardized	Near vision loss	Rate	141.255(63.712-273.116)	234.013(105.950-425.545)	0.657(0.431-0.906)	2.68(2.30,3.06)
DALYs (Disability-Adjusted Life Years)	Tonga	Both	Age-standardized	Near vision loss	Rate	105.293(47.090-204.263)	104.343(46.888-203.263)	-0.009(-0.051-0.034)	-0.03(-0.04,-0.02)
DALYs (Disability-Adjusted Life Years)	Mozambique	Both	Age-standardized	Near vision loss	Rate	103.282(46.008-198.054)	103.468(45.932-201.713)	0.002(-0.036-0.049)	0.01(-0.00,0.01)
DALYs (Disability-Adjusted Life Years)	Kenya	Both	Age-standardized	Near vision loss	Rate	129.132(57.072-250.925)	129.396(57.020-251.289)	0.002(-0.013-0.022)	0.14(0.06,0.21)
DALYs (Disability-Adjusted Life Years)	Tajikistan	Both	Age-standardized	Near vision loss	Rate	88.185(38.590-172.414)	87.216(38.041-169.787)	-0.011(-0.045-0.034)	-0.04(-0.04,-0.03)
DALYs (Disability-Adjusted Life Years)	El Salvador	Both	Age-standardized	Near vision loss	Rate	115.823(51.377-224.546)	115.847(50.729-226.780)	0.000(-0.042-0.044)	0.01(0.00,0.02)
DALYs (Disability-Adjusted Life Years)	Eswatini	Both	Age-standardized	Near vision loss	Rate	177.593(78.970-354.464)	172.676(77.297-338.494)	-0.028(-0.066-0.014)	0.33(0.08,0.57)
DALYs (Disability-Adjusted Life Years)	Syrian Arab Republic	Both	Age-standardized	Near vision loss	Rate	71.580(33.052-131.015)	79.781(35.938-156.337)	0.115(-0.077-0.406)	0.41(0.29,0.53)
DALYs (Disability-Adjusted Life Years)	Pakistan	Both	Age-standardized	Near vision loss	Rate	86.392(37.927-168.024)	87.468(38.343-171.832)	0.012(-0.022-0.044)	0.45(0.19,0.72)
DALYs (Disability-Adjusted Life Years)	Slovenia	Both	Age-standardized	Near vision loss	Rate	70.422(31.395-137.752)	71.230(31.494-138.898)	0.011(-0.024-0.050)	0.20(0.09,0.31)
DALYs (Disability-Adjusted Life Years)	Albania	Both	Age-standardized	Near vision loss	Rate	59.625(26.415-118.371)	59.402(26.323-116.839)	-0.004(-0.039-0.041)	-0.02(-0.02,-0.02)
DALYs (Disability-Adjusted Life Years)	Japan	Both	Age-standardized	Near vision loss	Rate	70.754(31.037-140.849)	70.652(31.013-141.304)	-0.001(-0.021-0.018)	-0.01(-0.02,-0.00)
DALYs (Disability-Adjusted Life Years)	Myanmar	Both	Age-standardized	Near vision loss	Rate	49.891(22.871-97.104)	49.787(22.816-95.925)	-0.002(-0.040-0.047)	0.18(0.07,0.30)
DALYs (Disability-Adjusted Life Years)	Saint Kitts and Nevis	Both	Age-standardized	Near vision loss	Rate	111.827(49.957-215.221)	109.605(48.786-214.423)	-0.020(-0.068-0.020)	-0.06(-0.06,-0.05)
DALYs (Disability-Adjusted Life Years)	Portugal	Both	Age-standardized	Near vision loss	Rate	57.998(26.214-113.381)	57.900(26.079-114.425)	-0.002(-0.056-0.044)	-0.01(-0.02,-0.01)
DALYs (Disability-Adjusted Life Years)	Niue	Both	Age-standardized	Near vision loss	Rate	105.039(47.664-206.583)	103.553(46.680-202.997)	-0.014(-0.063-0.033)	-0.05(-0.06,-0.04)
DALYs (Disability-Adjusted Life Years)	American Samoa	Both	Age-standardized	Near vision loss	Rate	104.032(45.784-203.081)	102.685(46.223-200.375)	-0.013(-0.055-0.032)	-0.04(-0.04,-0.03)
DALYs (Disability-Adjusted Life Years)	Honduras	Both	Age-standardized	Near vision loss	Rate	115.670(51.463-224.673)	115.075(51.132-225.156)	-0.005(-0.055-0.028)	-0.01(-0.02,-0.00)
DALYs (Disability-Adjusted Life Years)	Finland	Both	Age-standardized	Near vision loss	Rate	58.163(26.499-113.291)	57.216(25.738-112.242)	-0.016(-0.071-0.027)	-0.06(-0.07,-0.06)
DALYs (Disability-Adjusted Life Years)	Belize	Both	Age-standardized	Near vision loss	Rate	110.638(49.958-215.077)	110.505(48.885-214.976)	-0.001(-0.035-0.040)	0.01(0.00,0.01)
DALYs (Disability-Adjusted Life Years)	Jamaica	Both	Age-standardized	Near vision loss	Rate	112.004(49.552-222.751)	110.928(49.133-216.676)	-0.010(-0.044-0.032)	-0.04(-0.04,-0.03)
DALYs (Disability-Adjusted Life Years)	Sierra Leone	Both	Age-standardized	Near vision loss	Rate	123.593(54.324-243.690)	122.576(54.030-241.853)	-0.008(-0.052-0.037)	-0.02(-0.02,-0.01)
DALYs (Disability-Adjusted Life Years)	Algeria	Both	Age-standardized	Near vision loss	Rate	100.484(45.335-194.907)	99.510(44.217-190.810)	-0.010(-0.052-0.045)	-0.04(-0.04,-0.04)
DALYs (Disability-Adjusted Life Years)	Guinea-Bissau	Both	Age-standardized	Near vision loss	Rate	123.511(54.904-241.845)	123.402(54.588-242.873)	-0.001(-0.042-0.042)	-0.00(-0.01,-0.00)
DALYs (Disability-Adjusted Life Years)	Belgium	Both	Age-standardized	Near vision loss	Rate	57.872(26.155-115.116)	57.221(25.791-112.044)	-0.011(-0.056-0.053)	-0.05(-0.06,-0.05)
DALYs (Disability-Adjusted Life Years)	Solomon Islands	Both	Age-standardized	Near vision loss	Rate	104.712(46.865-203.818)	104.498(47.489-204.001)	-0.002(-0.045-0.038)	0.01(-0.00,0.01)
DALYs (Disability-Adjusted Life Years)	Philippines	Both	Age-standardized	Near vision loss	Rate	187.665(84.365-362.716)	187.912(84.120-361.947)	0.001(-0.013-0.017)	0.08(0.04,0.12)
DALYs (Disability-Adjusted Life Years)	Samoa	Both	Age-standardized	Near vision loss	Rate	104.711(46.812-203.604)	103.600(46.420-202.172)	-0.011(-0.057-0.031)	-0.03(-0.04,-0.02)
DALYs (Disability-Adjusted Life Years)	New Zealand	Both	Age-standardized	Near vision loss	Rate	69.491(30.945-137.786)	69.517(30.910-137.631)	0.000(-0.049-0.043)	0.01(-0.00,0.03)
DALYs (Disability-Adjusted Life Years)	Lao People's Democratic Republic	Both	Age-standardized	Near vision loss	Rate	60.313(27.677-116.809)	59.951(27.166-116.996)	-0.006(-0.047-0.034)	0.12(0.04,0.21)
DALYs (Disability-Adjusted Life Years)	Saint Vincent and the Grenadines	Both	Age-standardized	Near vision loss	Rate	112.203(49.782-220.690)	108.973(48.239-212.592)	-0.029(-0.082-0.011)	-0.09(-0.10,-0.08)
DALYs (Disability-Adjusted Life Years)	Peru	Both	Age-standardized	Near vision loss	Rate	133.731(58.506-261.737)	133.200(59.522-259.055)	-0.004(-0.043-0.039)	-0.01(-0.02,-0.01)
DALYs (Disability-Adjusted Life Years)	Egypt	Both	Age-standardized	Near vision loss	Rate	101.184(46.667-186.684)	113.895(50.552-221.412)	0.126(-0.093-0.430)	0.46(0.32,0.59)
DALYs (Disability-Adjusted Life Years)	Lithuania	Both	Age-standardized	Near vision loss	Rate	81.106(35.945-157.734)	80.545(35.829-156.303)	-0.007(-0.054-0.040)	-0.02(-0.02,-0.01)
DALYs (Disability-Adjusted Life Years)	Marshall Islands	Both	Age-standardized	Near vision loss	Rate	104.855(46.671-205.500)	103.442(47.149-203.350)	-0.013(-0.052-0.031)	-0.03(-0.04,-0.03)
DALYs (Disability-Adjusted Life Years)	Brazil	Both	Age-standardized	Near vision loss	Rate	138.725(61.373-275.916)	139.330(61.603-275.511)	0.004(-0.015-0.031)	0.29(0.12,0.46)
DALYs (Disability-Adjusted Life Years)	Grenada	Both	Age-standardized	Near vision loss	Rate	113.086(50.574-221.355)	109.657(48.598-216.496)	-0.030(-0.072-0.018)	-0.10(-0.10,-0.10)
DALYs (Disability-Adjusted Life Years)	Poland	Both	Age-standardized	Near vision loss	Rate	67.032(30.070-131.624)	66.742(29.642-130.477)	-0.004(-0.033-0.032)	-0.02(-0.02,-0.01)
DALYs (Disability-Adjusted Life Years)	Ireland	Both	Age-standardized	Near vision loss	Rate	57.591(25.790-115.413)	57.213(25.756-113.474)	-0.007(-0.066-0.047)	-0.04(-0.05,-0.03)
DALYs (Disability-Adjusted Life Years)	Kazakhstan	Both	Age-standardized	Near vision loss	Rate	82.639(36.318-160.657)	81.805(35.971-158.365)	-0.010(-0.049-0.027)	0.21(0.06,0.35)
DALYs (Disability-Adjusted Life Years)	Uganda	Both	Age-standardized	Near vision loss	Rate	103.311(46.587-201.437)	103.730(45.999-200.684)	0.004(-0.036-0.037)	0.02(0.02,0.03)
DALYs (Disability-Adjusted Life Years)	Hungary	Both	Age-standardized	Near vision loss	Rate	46.518(21.079-92.050)	46.817(21.174-92.634)	0.006(-0.030-0.050)	0.31(0.13,0.48)
DALYs (Disability-Adjusted Life Years)	Malta	Both	Age-standardized	Near vision loss	Rate	57.898(25.953-114.031)	57.417(26.215-113.168)	-0.008(-0.054-0.035)	-0.04(-0.05,-0.03)
DALYs (Disability-Adjusted Life Years)	Luxembourg	Both	Age-standardized	Near vision loss	Rate	57.903(26.233-116.064)	57.089(26.021-111.865)	-0.014(-0.057-0.039)	-0.05(-0.06,-0.04)
DALYs (Disability-Adjusted Life Years)	Nigeria	Both	Age-standardized	Near vision loss	Rate	136.667(60.731-272.094)	137.479(60.473-273.002)	0.006(-0.007-0.020)	0.03(0.03,0.04)
DALYs (Disability-Adjusted Life Years)	Dominican Republic	Both	Age-standardized	Near vision loss	Rate	112.083(49.925-219.776)	110.321(48.905-213.625)	-0.016(-0.058-0.033)	0.26(0.07,0.45)
DALYs (Disability-Adjusted Life Years)	Guinea	Both	Age-standardized	Near vision loss	Rate	124.068(54.786-246.616)	123.416(54.253-241.707)	-0.005(-0.044-0.036)	-0.01(-0.01,-0.00)
DALYs (Disability-Adjusted Life Years)	Uruguay	Both	Age-standardized	Near vision loss	Rate	66.957(30.072-134.343)	66.237(29.439-131.605)	-0.011(-0.054-0.034)	0.23(0.08,0.38)
DALYs (Disability-Adjusted Life Years)	South Africa	Both	Age-standardized	Near vision loss	Rate	277.803(122.356-530.899)	283.940(127.711-545.552)	0.022(-0.029-0.064)	0.83(0.58,1.08)
DALYs (Disability-Adjusted Life Years)	Burundi	Both	Age-standardized	Near vision loss	Rate	104.315(47.026-201.561)	102.959(44.864-199.075)	-0.013(-0.048-0.018)	-0.05(-0.05,-0.04)
DALYs (Disability-Adjusted Life Years)	Paraguay	Both	Age-standardized	Near vision loss	Rate	133.965(59.462-260.555)	132.727(59.216-254.997)	-0.009(-0.056-0.036)	0.28(0.09,0.46)
DALYs (Disability-Adjusted Life Years)	Turkmenistan	Both	Age-standardized	Near vision loss	Rate	88.006(38.864-172.192)	87.471(38.089-168.444)	-0.006(-0.042-0.036)	-0.02(-0.03,-0.02)
DALYs (Disability-Adjusted Life Years)	Libya	Both	Age-standardized	Near vision loss	Rate	99.120(43.462-194.783)	98.838(43.169-193.610)	-0.003(-0.033-0.033)	-0.01(-0.02,-0.01)
DALYs (Disability-Adjusted Life Years)	Djibouti	Both	Age-standardized	Near vision loss	Rate	102.369(45.337-199.399)	101.894(44.924-198.524)	-0.005(-0.040-0.030)	-0.02(-0.03,-0.01)
DALYs (Disability-Adjusted Life Years)	Austria	Both	Age-standardized	Near vision loss	Rate	58.300(26.746-114.854)	57.500(25.849-112.408)	-0.014(-0.061-0.044)	-0.06(-0.07,-0.05)
DALYs (Disability-Adjusted Life Years)	Greenland	Both	Age-standardized	Near vision loss	Rate	53.052(22.914-104.875)	53.352(22.489-105.519)	0.006(-0.053-0.065)	0.00(-0.01,0.01)
DALYs (Disability-Adjusted Life Years)	Ukraine	Both	Age-standardized	Near vision loss	Rate	79.006(34.868-155.094)	78.611(35.047-154.155)	-0.005(-0.050-0.040)	0.17(0.06,0.27)
DALYs (Disability-Adjusted Life Years)	Tokelau	Both	Age-standardized	Near vision loss	Rate	104.947(46.615-202.623)	103.802(45.689-201.858)	-0.011(-0.048-0.026)	-0.03(-0.04,-0.03)
DALYs (Disability-Adjusted Life Years)	Mauritius	Both	Age-standardized	Near vision loss	Rate	67.325(30.657-129.419)	66.356(29.667-130.470)	-0.014(-0.058-0.024)	0.22(0.06,0.38)
DALYs (Disability-Adjusted Life Years)	China	Both	Age-standardized	Near vision loss	Rate	101.754(44.492-197.366)	158.752(71.793-302.733)	0.560(0.363-0.758)	1.77(1.58,1.97)
DALYs (Disability-Adjusted Life Years)	Vanuatu	Both	Age-standardized	Near vision loss	Rate	104.705(46.997-205.036)	104.952(47.231-208.756)	0.002(-0.039-0.043)	0.01(0.00,0.02)
DALYs (Disability-Adjusted Life Years)	Afghanistan	Both	Age-standardized	Near vision loss	Rate	101.074(45.625-196.619)	99.909(45.445-194.292)	-0.012(-0.055-0.034)	-0.02(-0.03,-0.01)
DALYs (Disability-Adjusted Life Years)	Cameroon	Both	Age-standardized	Near vision loss	Rate	123.181(54.402-242.020)	122.422(54.022-240.908)	-0.006(-0.042-0.032)	-0.01(-0.01,-0.00)
DALYs (Disability-Adjusted Life Years)	Romania	Both	Age-standardized	Near vision loss	Rate	59.494(26.401-116.259)	59.370(26.589-116.220)	-0.002(-0.052-0.043)	-0.01(-0.01,-0.00)
DALYs (Disability-Adjusted Life Years)	Democratic Republic of the Congo	Both	Age-standardized	Near vision loss	Rate	180.863(81.762-354.072)	180.648(80.913-351.484)	-0.001(-0.041-0.036)	0.01(0.00,0.01)
DALYs (Disability-Adjusted Life Years)	Morocco	Both	Age-standardized	Near vision loss	Rate	137.187(61.865-262.888)	135.669(60.716-262.065)	-0.011(-0.056-0.024)	0.06(-0.00,0.11)
DALYs (Disability-Adjusted Life Years)	Sudan	Both	Age-standardized	Near vision loss	Rate	100.853(44.970-195.526)	99.648(44.067-195.088)	-0.012(-0.058-0.028)	-0.04(-0.04,-0.03)
DALYs (Disability-Adjusted Life Years)	Equatorial Guinea	Both	Age-standardized	Near vision loss	Rate	182.046(82.747-359.176)	178.568(79.710-349.605)	-0.019(-0.056-0.023)	-0.06(-0.08,-0.05)
DALYs (Disability-Adjusted Life Years)	Norway	Both	Age-standardized	Near vision loss	Rate	64.292(28.795-126.869)	63.774(28.381-125.917)	-0.008(-0.040-0.028)	-0.03(-0.03,-0.02)
DALYs (Disability-Adjusted Life Years)	Netherlands	Both	Age-standardized	Near vision loss	Rate	57.928(25.795-114.580)	57.157(26.145-112.546)	-0.013(-0.062-0.032)	-0.05(-0.06,-0.04)
DALYs (Disability-Adjusted Life Years)	Serbia	Both	Age-standardized	Near vision loss	Rate	59.549(26.379-117.990)	59.033(26.250-116.453)	-0.009(-0.048-0.032)	-0.04(-0.05,-0.03)
DALYs (Disability-Adjusted Life Years)	Gabon	Both	Age-standardized	Near vision loss	Rate	181.075(81.810-355.137)	180.175(80.702-354.141)	-0.005(-0.042-0.033)	0.00(-0.01,0.02)
DALYs (Disability-Adjusted Life Years)	Guyana	Both	Age-standardized	Near vision loss	Rate	110.439(49.053-212.065)	110.110(49.084-218.930)	-0.003(-0.043-0.040)	-0.01(-0.02,-0.01)
DALYs (Disability-Adjusted Life Years)	Canada	Both	Age-standardized	Near vision loss	Rate	53.684(22.744-105.973)	53.348(22.886-104.240)	-0.006(-0.049-0.032)	-0.01(-0.02,-0.00)
DALYs (Disability-Adjusted Life Years)	Slovakia	Both	Age-standardized	Near vision loss	Rate	47.087(21.384-88.934)	43.932(19.921-86.521)	-0.067(-0.192-0.087)	0.06(-0.08,0.21)
DALYs (Disability-Adjusted Life Years)	Haiti	Both	Age-standardized	Near vision loss	Rate	111.998(49.811-222.232)	111.478(49.270-220.654)	-0.005(-0.053-0.041)	-0.00(-0.01,0.01)
DALYs (Disability-Adjusted Life Years)	Brunei Darussalam	Both	Age-standardized	Near vision loss	Rate	62.746(27.933-122.106)	62.545(27.473-120.966)	-0.003(-0.046-0.045)	0.00(-0.00,0.01)
DALYs (Disability-Adjusted Life Years)	Cyprus	Both	Age-standardized	Near vision loss	Rate	57.591(25.631-113.067)	57.105(25.747-112.513)	-0.008(-0.052-0.042)	-0.02(-0.02,-0.01)
DALYs (Disability-Adjusted Life Years)	Colombia	Both	Age-standardized	Near vision loss	Rate	118.195(55.394-220.718)	136.108(61.265-269.038)	0.152(-0.085-0.489)	0.53(0.39,0.67)
DALYs (Disability-Adjusted Life Years)	Thailand	Both	Age-standardized	Near vision loss	Rate	73.418(33.371-143.518)	73.209(32.925-141.992)	-0.003(-0.041-0.046)	-0.00(-0.01,0.00)
DALYs (Disability-Adjusted Life Years)	Bhutan	Both	Age-standardized	Near vision loss	Rate	129.014(58.109-251.370)	127.613(57.683-246.904)	-0.011(-0.057-0.037)	-0.02(-0.03,-0.01)
DALYs (Disability-Adjusted Life Years)	Bangladesh	Both	Age-standardized	Near vision loss	Rate	103.668(46.104-198.466)	105.793(46.923-201.841)	0.020(-0.029-0.069)	0.64(0.29,0.99)
DALYs (Disability-Adjusted Life Years)	Costa Rica	Both	Age-standardized	Near vision loss	Rate	114.772(50.734-222.363)	114.453(51.691-222.571)	-0.003(-0.049-0.039)	-0.00(-0.01,0.00)
DALYs (Disability-Adjusted Life Years)	Palestine	Both	Age-standardized	Near vision loss	Rate	101.950(46.345-196.542)	99.621(45.388-193.210)	-0.023(-0.070-0.024)	-0.08(-0.08,-0.07)
DALYs (Disability-Adjusted Life Years)	Oman	Both	Age-standardized	Near vision loss	Rate	97.673(43.968-187.089)	96.412(42.556-184.431)	-0.013(-0.050-0.034)	-0.03(-0.04,-0.03)
DALYs (Disability-Adjusted Life Years)	United States of America	Both	Age-standardized	Near vision loss	Rate	53.234(23.107-104.077)	58.670(25.292-114.900)	0.102(-0.021-0.222)	1.08(0.79,1.38)
DALYs (Disability-Adjusted Life Years)	Denmark	Both	Age-standardized	Near vision loss	Rate	57.569(26.069-113.433)	57.082(25.959-112.918)	-0.008(-0.052-0.041)	-0.02(-0.03,-0.01)
DALYs (Disability-Adjusted Life Years)	Seychelles	Both	Age-standardized	Near vision loss	Rate	73.543(33.166-142.864)	72.301(32.769-139.535)	-0.017(-0.056-0.020)	-0.06(-0.07,-0.06)
DALYs (Disability-Adjusted Life Years)	Mali	Both	Age-standardized	Near vision loss	Rate	85.822(37.976-168.057)	85.648(37.255-166.673)	-0.002(-0.046-0.035)	0.30(0.12,0.49)
DALYs (Disability-Adjusted Life Years)	Liberia	Both	Age-standardized	Near vision loss	Rate	121.781(54.039-238.098)	121.289(53.878-239.049)	-0.004(-0.038-0.043)	-0.02(-0.02,-0.01)
DALYs (Disability-Adjusted Life Years)	Rwanda	Both	Age-standardized	Near vision loss	Rate	104.187(47.057-201.184)	104.096(46.010-201.953)	-0.001(-0.037-0.029)	0.01(0.00,0.01)
DALYs (Disability-Adjusted Life Years)	United States Virgin Islands	Both	Age-standardized	Near vision loss	Rate	112.440(50.643-220.692)	109.994(49.506-215.257)	-0.022(-0.056-0.019)	-0.05(-0.06,-0.04)
DALYs (Disability-Adjusted Life Years)	Zimbabwe	Both	Age-standardized	Near vision loss	Rate	132.960(58.795-263.385)	131.916(58.496-258.450)	-0.008(-0.054-0.045)	0.42(0.16,0.68)
DALYs (Disability-Adjusted Life Years)	Spain	Both	Age-standardized	Near vision loss	Rate	58.044(25.821-114.966)	57.596(25.710-112.941)	-0.008(-0.057-0.041)	0.36(0.13,0.59)
DALYs (Disability-Adjusted Life Years)	Viet Nam	Both	Age-standardized	Near vision loss	Rate	51.088(23.081-98.593)	50.340(22.835-98.385)	-0.015(-0.053-0.023)	0.14(0.03,0.25)
DALYs (Disability-Adjusted Life Years)	Taiwan (Province of China)	Both	Age-standardized	Near vision loss	Rate	122.651(54.714-237.723)	122.836(55.786-239.936)	0.002(-0.030-0.038)	0.00(-0.00,0.01)
DALYs (Disability-Adjusted Life Years)	Somalia	Both	Age-standardized	Near vision loss	Rate	103.473(45.880-200.063)	104.392(46.417-199.679)	0.009(-0.024-0.049)	0.02(0.01,0.03)
DALYs (Disability-Adjusted Life Years)	Bosnia and Herzegovina	Both	Age-standardized	Near vision loss	Rate	113.192(50.537-218.409)	112.375(50.078-221.169)	-0.007(-0.046-0.038)	0.06(-0.00,0.12)
DALYs (Disability-Adjusted Life Years)	Sweden	Both	Age-standardized	Near vision loss	Rate	64.384(28.739-125.891)	63.909(28.304-125.531)	-0.007(-0.050-0.030)	-0.03(-0.04,-0.02)
DALYs (Disability-Adjusted Life Years)	Germany	Both	Age-standardized	Near vision loss	Rate	58.201(26.216-114.353)	56.848(25.874-111.946)	-0.023(-0.070-0.028)	-0.08(-0.09,-0.08)
DALYs (Disability-Adjusted Life Years)	Republic of Korea	Both	Age-standardized	Near vision loss	Rate	63.443(27.910-122.388)	62.788(27.505-123.446)	-0.010(-0.054-0.039)	-0.04(-0.04,-0.03)
DALYs (Disability-Adjusted Life Years)	Singapore	Both	Age-standardized	Near vision loss	Rate	63.606(27.877-123.867)	63.342(27.651-125.145)	-0.004(-0.058-0.063)	-0.02(-0.03,-0.02)
DALYs (Disability-Adjusted Life Years)	Armenia	Both	Age-standardized	Near vision loss	Rate	87.677(38.578-169.650)	87.068(38.060-167.936)	-0.007(-0.051-0.048)	-0.02(-0.02,-0.02)
DALYs (Disability-Adjusted Life Years)	Belarus	Both	Age-standardized	Near vision loss	Rate	81.207(36.643-156.782)	80.887(35.656-156.390)	-0.004(-0.054-0.040)	-0.00(-0.01,0.00)
DALYs (Disability-Adjusted Life Years)	Bulgaria	Both	Age-standardized	Near vision loss	Rate	59.311(26.540-117.035)	59.181(26.469-115.637)	-0.002(-0.045-0.043)	-0.01(-0.01,-0.00)
DALYs (Disability-Adjusted Life Years)	South Sudan	Both	Age-standardized	Near vision loss	Rate	100.931(44.842-194.495)	102.457(45.893-197.797)	0.015(-0.024-0.049)	0.05(0.04,0.06)
DALYs (Disability-Adjusted Life Years)	Fiji	Both	Age-standardized	Near vision loss	Rate	104.362(46.418-203.430)	103.433(46.237-201.994)	-0.009(-0.053-0.027)	-0.02(-0.03,-0.01)
DALYs (Disability-Adjusted Life Years)	Croatia	Both	Age-standardized	Near vision loss	Rate	52.855(23.549-104.051)	51.690(23.464-100.341)	-0.022(-0.067-0.023)	0.22(0.05,0.39)
DALYs (Disability-Adjusted Life Years)	Bahrain	Both	Age-standardized	Near vision loss	Rate	97.759(43.541-188.927)	95.552(42.416-183.828)	-0.023(-0.068-0.016)	-0.08(-0.08,-0.08)
DALYs (Disability-Adjusted Life Years)	France	Both	Age-standardized	Near vision loss	Rate	57.840(25.959-116.417)	57.277(26.050-113.085)	-0.010(-0.057-0.041)	-0.04(-0.04,-0.03)
DALYs (Disability-Adjusted Life Years)	Niger	Both	Age-standardized	Near vision loss	Rate	183.989(82.418-360.477)	215.806(100.940-393.974)	0.173(-0.021-0.423)	0.37(0.20,0.53)
DALYs (Disability-Adjusted Life Years)	Antigua and Barbuda	Both	Age-standardized	Near vision loss	Rate	112.553(50.397-219.540)	110.768(49.511-213.035)	-0.016(-0.056-0.024)	-0.05(-0.06,-0.04)
DALYs (Disability-Adjusted Life Years)	Benin	Both	Age-standardized	Near vision loss	Rate	123.318(55.068-239.069)	123.373(54.327-242.167)	0.000(-0.041-0.041)	-0.01(-0.01,-0.00)
DALYs (Disability-Adjusted Life Years)	Guatemala	Both	Age-standardized	Near vision loss	Rate	113.764(50.806-221.610)	112.769(50.319-221.961)	-0.009(-0.042-0.035)	0.29(0.10,0.49)
DALYs (Disability-Adjusted Life Years)	Mauritania	Both	Age-standardized	Near vision loss	Rate	192.062(85.645-374.901)	191.196(85.901-365.792)	-0.005(-0.041-0.037)	0.28(0.11,0.45)
DALYs (Disability-Adjusted Life Years)	Suriname	Both	Age-standardized	Near vision loss	Rate	111.045(49.225-218.112)	110.610(49.233-214.995)	-0.004(-0.040-0.036)	-0.02(-0.02,-0.01)
DALYs (Disability-Adjusted Life Years)	Azerbaijan	Both	Age-standardized	Near vision loss	Rate	88.250(38.498-170.880)	87.224(38.133-168.380)	-0.012(-0.049-0.034)	-0.04(-0.04,-0.03)
DALYs (Disability-Adjusted Life Years)	Monaco	Both	Age-standardized	Near vision loss	Rate	57.918(25.997-114.952)	57.247(26.116-111.659)	-0.012(-0.052-0.041)	-0.05(-0.05,-0.04)
DALYs (Disability-Adjusted Life Years)	Saudi Arabia	Both	Age-standardized	Near vision loss	Rate	96.467(43.051-187.962)	95.251(42.740-184.057)	-0.013(-0.052-0.028)	-0.04(-0.05,-0.03)
DALYs (Disability-Adjusted Life Years)	Cambodia	Both	Age-standardized	Near vision loss	Rate	74.392(33.642-146.272)	73.729(33.622-142.447)	-0.009(-0.049-0.040)	-0.02(-0.03,-0.02)
DALYs (Disability-Adjusted Life Years)	Bahamas	Both	Age-standardized	Near vision loss	Rate	112.411(50.257-215.488)	111.355(49.628-220.326)	-0.009(-0.048-0.032)	-0.02(-0.03,-0.02)
DALYs (Disability-Adjusted Life Years)	Australia	Both	Age-standardized	Near vision loss	Rate	62.708(27.520-120.366)	62.555(27.572-122.608)	-0.002(-0.048-0.042)	-0.01(-0.02,-0.01)
DALYs (Disability-Adjusted Life Years)	Palau	Both	Age-standardized	Near vision loss	Rate	103.582(46.364-199.306)	102.522(45.838-199.953)	-0.010(-0.054-0.046)	-0.04(-0.04,-0.03)
DALYs (Disability-Adjusted Life Years)	Indonesia	Both	Age-standardized	Near vision loss	Rate	118.670(53.075-229.556)	134.197(60.710-258.941)	0.131(0.058-0.187)	0.46(0.33,0.58)
DALYs (Disability-Adjusted Life Years)	Saint Lucia	Both	Age-standardized	Near vision loss	Rate	112.163(49.927-220.282)	110.119(48.786-216.744)	-0.018(-0.061-0.025)	-0.06(-0.07,-0.06)
DALYs (Disability-Adjusted Life Years)	Trinidad and Tobago	Both	Age-standardized	Near vision loss	Rate	110.627(48.417-214.859)	109.422(48.164-218.813)	-0.011(-0.045-0.021)	-0.02(-0.03,-0.02)
DALYs (Disability-Adjusted Life Years)	Kiribati	Both	Age-standardized	Near vision loss	Rate	104.917(47.567-205.178)	104.667(47.546-205.812)	-0.002(-0.050-0.044)	-0.01(-0.01,-0.00)
DALYs (Disability-Adjusted Life Years)	Nauru	Both	Age-standardized	Near vision loss	Rate	103.427(45.867-202.950)	103.900(46.555-205.052)	0.005(-0.037-0.049)	0.03(0.01,0.04)
DALYs (Disability-Adjusted Life Years)	Switzerland	Both	Age-standardized	Near vision loss	Rate	57.451(26.280-114.354)	56.972(25.860-113.172)	-0.008(-0.051-0.050)	-0.04(-0.05,-0.04)
DALYs (Disability-Adjusted Life Years)	Latvia	Both	Age-standardized	Near vision loss	Rate	89.672(39.795-174.548)	90.136(40.537-173.816)	0.005(-0.036-0.042)	0.23(0.11,0.35)
DALYs (Disability-Adjusted Life Years)	Iceland	Both	Age-standardized	Near vision loss	Rate	57.394(26.042-112.736)	57.135(25.729-112.799)	-0.005(-0.056-0.036)	-0.04(-0.04,-0.03)
DALYs (Disability-Adjusted Life Years)	United Kingdom	Both	Age-standardized	Near vision loss	Rate	63.813(28.445-124.661)	63.021(28.181-123.688)	-0.012(-0.029-0.001)	-0.05(-0.06,-0.05)
DALYs (Disability-Adjusted Life Years)	Iran (Islamic Republic of)	Both	Age-standardized	Near vision loss	Rate	78.565(35.841-153.347)	85.695(38.436-167.073)	0.091(0.038-0.142)	0.35(0.26,0.44)
DALYs (Disability-Adjusted Life Years)	Iraq	Both	Age-standardized	Near vision loss	Rate	100.205(45.237-194.514)	98.743(44.147-190.025)	-0.015(-0.051-0.034)	-0.06(-0.06,-0.05)
DALYs (Disability-Adjusted Life Years)	Nepal	Both	Age-standardized	Near vision loss	Rate	175.109(80.633-331.751)	234.051(108.505-421.075)	0.337(0.098-0.682)	2.31(1.84,2.78)
DALYs (Disability-Adjusted Life Years)	Greece	Both	Age-standardized	Near vision loss	Rate	57.395(26.303-112.199)	57.540(25.850-112.940)	0.003(-0.039-0.051)	-0.01(-0.01,-0.00)
DALYs (Disability-Adjusted Life Years)	Comoros	Both	Age-standardized	Near vision loss	Rate	178.653(80.583-349.479)	177.349(79.672-338.338)	-0.007(-0.055-0.034)	0.15(0.06,0.25)
DALYs (Disability-Adjusted Life Years)	Nicaragua	Both	Age-standardized	Near vision loss	Rate	115.666(51.339-226.397)	114.755(51.355-226.596)	-0.008(-0.041-0.029)	-0.01(-0.01,-0.00)
DALYs (Disability-Adjusted Life Years)	Czechia	Both	Age-standardized	Near vision loss	Rate	50.579(22.534-99.697)	50.078(22.278-98.557)	-0.010(-0.045-0.029)	0.07(0.00,0.14)
DALYs (Disability-Adjusted Life Years)	Georgia	Both	Age-standardized	Near vision loss	Rate	101.661(46.917-188.473)	91.844(40.230-179.432)	-0.097(-0.276-0.134)	0.09(-0.11,0.30)
DALYs (Disability-Adjusted Life Years)	Georgia	Both	Age-standardized	Near vision loss	Rate	101.661(46.917-188.473)	91.844(40.230-179.432)	0.128(-0.002-0.262)	0.09(-0.11,0.30)
DALYs (Disability-Adjusted Life Years)	Burkina Faso	Both	Age-standardized	Near vision loss	Rate	68.992(30.483-135.678)	68.894(30.527-134.668)	-0.001(-0.044-0.042)	0.45(0.18,0.72)
DALYs (Disability-Adjusted Life Years)	United Republic of Tanzania	Both	Age-standardized	Near vision loss	Rate	103.211(46.381-200.169)	103.252(45.527-198.884)	0.000(-0.033-0.033)	0.01(0.00,0.02)
DALYs (Disability-Adjusted Life Years)	Ethiopia	Both	Age-standardized	Near vision loss	Rate	108.821(47.544-208.253)	109.498(48.274-212.549)	0.006(-0.019-0.035)	0.34(0.15,0.53)
DALYs (Disability-Adjusted Life Years)	Senegal	Both	Age-standardized	Near vision loss	Rate	109.109(48.182-210.545)	108.025(46.907-211.314)	-0.010(-0.046-0.034)	0.31(0.11,0.52)
DALYs (Disability-Adjusted Life Years)	Turkey	Both	Age-standardized	Near vision loss	Rate	100.415(46.137-188.238)	121.289(55.163-229.529)	NA	0.54(0.43,0.65)
DALYs (Disability-Adjusted Life Years)	Barbados	Both	Age-standardized	Near vision loss	Rate	113.268(50.345-219.237)	111.323(50.104-218.239)	-0.017(-0.065-0.020)	-0.04(-0.05,-0.04)
DALYs (Disability-Adjusted Life Years)	Sao Tome and Principe	Both	Age-standardized	Near vision loss	Rate	124.126(54.073-242.894)	122.886(53.566-242.176)	-0.010(-0.051-0.038)	-0.03(-0.04,-0.03)
DALYs (Disability-Adjusted Life Years)	Estonia	Both	Age-standardized	Near vision loss	Rate	59.149(26.629-115.320)	58.878(26.306-114.625)	-0.005(-0.047-0.042)	0.25(0.09,0.41)
DALYs (Disability-Adjusted Life Years)	Mexico	Both	Age-standardized	Near vision loss	Rate	86.854(38.670-167.416)	109.834(49.474-214.366)	0.265(0.204-0.313)	1.43(1.19,1.66)
DALYs (Disability-Adjusted Life Years)	Malaysia	Both	Age-standardized	Near vision loss	Rate	40.558(18.189-79.017)	40.137(18.313-78.340)	-0.010(-0.056-0.032)	0.27(0.09,0.45)
DALYs (Disability-Adjusted Life Years)	Tunisia	Both	Age-standardized	Near vision loss	Rate	97.653(43.668-189.856)	96.266(43.565-187.884)	-0.014(-0.053-0.027)	0.34(0.11,0.57)
DALYs (Disability-Adjusted Life Years)	Chad	Both	Age-standardized	Near vision loss	Rate	158.940(70.796-313.810)	157.116(70.537-305.865)	-0.011(-0.056-0.027)	0.37(0.11,0.62)
DALYs (Disability-Adjusted Life Years)	Micronesia (Federated States of)	Both	Age-standardized	Near vision loss	Rate	104.578(47.255-207.367)	103.914(46.840-203.320)	-0.006(-0.042-0.029)	-0.02(-0.02,-0.01)
DALYs (Disability-Adjusted Life Years)	Northern Mariana Islands	Both	Age-standardized	Near vision loss	Rate	102.936(46.456-198.781)	103.250(46.321-200.375)	0.003(-0.051-0.041)	0.02(0.01,0.02)
DALYs (Disability-Adjusted Life Years)	Kyrgyzstan	Both	Age-standardized	Near vision loss	Rate	88.319(39.130-170.789)	87.847(38.272-170.485)	-0.005(-0.041-0.036)	-0.01(-0.02,-0.01)
DALYs (Disability-Adjusted Life Years)	Jordan	Both	Age-standardized	Near vision loss	Rate	99.468(44.370-194.596)	98.229(43.082-192.495)	-0.012(-0.059-0.028)	-0.05(-0.05,-0.04)
DALYs (Disability-Adjusted Life Years)	Zambia	Both	Age-standardized	Near vision loss	Rate	94.678(42.185-184.266)	94.088(41.307-179.372)	-0.006(-0.042-0.036)	0.31(0.12,0.51)
DALYs (Disability-Adjusted Life Years)	Eritrea	Both	Age-standardized	Near vision loss	Rate	104.498(46.425-202.590)	103.359(46.571-198.154)	-0.011(-0.050-0.032)	-0.03(-0.04,-0.03)
DALYs (Disability-Adjusted Life Years)	North Macedonia	Both	Age-standardized	Near vision loss	Rate	59.396(26.274-115.038)	58.799(26.353-114.971)	-0.010(-0.044-0.029)	-0.02(-0.03,-0.01)
DALYs (Disability-Adjusted Life Years)	Cabo Verde	Both	Age-standardized	Near vision loss	Rate	125.332(54.482-246.772)	122.365(54.097-240.560)	-0.024(-0.067-0.023)	-0.07(-0.08,-0.07)
DALYs (Disability-Adjusted Life Years)	Panama	Both	Age-standardized	Near vision loss	Rate	114.667(50.126-224.087)	114.194(50.400-221.311)	-0.004(-0.048-0.036)	-0.01(-0.01,-0.01)
DALYs (Disability-Adjusted Life Years)	Republic of Moldova	Both	Age-standardized	Near vision loss	Rate	81.113(36.242-157.724)	81.239(35.897-159.034)	0.002(-0.046-0.041)	0.01(0.01,0.01)
DALYs (Disability-Adjusted Life Years)	United Arab Emirates	Both	Age-standardized	Near vision loss	Rate	90.515(41.205-176.711)	85.033(38.280-164.853)	-0.061(-0.103--0.018)	0.03(-0.09,0.16)
Prevalence	Myanmar	Both	Age-standardized	Near vision loss	Rate	5008.191(3704.904-6724.308)	4992.805(3700.690-6730.885)	-0.002(-0.040-0.047)	0.18(0.07,0.30)
Prevalence	Maldives	Both	Age-standardized	Near vision loss	Rate	7304.943(5459.356-9750.887)	7175.271(5391.568-9507.519)	-0.017(-0.056-0.021)	-0.04(-0.05,-0.03)
Prevalence	Malaysia	Both	Age-standardized	Near vision loss	Rate	4065.443(3019.506-5389.600)	4025.428(2982.828-5390.427)	-0.010(-0.056-0.032)	0.27(0.09,0.45)
Prevalence	Vanuatu	Both	Age-standardized	Near vision loss	Rate	10410.592(7751.794-13790.416)	10458.046(7747.880-14105.811)	0.002(-0.039-0.043)	0.01(0.00,0.02)
Prevalence	Lao People's Democratic Republic	Both	Age-standardized	Near vision loss	Rate	6023.445(4483.636-8082.786)	5976.234(4426.567-7867.157)	-0.006(-0.047-0.034)	0.12(0.04,0.21)
Prevalence	Tonga	Both	Age-standardized	Near vision loss	Rate	10457.961(7732.743-13997.584)	10404.023(7737.675-13835.072)	-0.009(-0.051-0.034)	-0.03(-0.04,-0.02)
Prevalence	Solomon Islands	Both	Age-standardized	Near vision loss	Rate	10421.451(7742.130-13903.381)	10434.176(7745.358-13828.991)	-0.002(-0.045-0.038)	0.01(-0.00,0.01)
Prevalence	Cambodia	Both	Age-standardized	Near vision loss	Rate	7475.966(5581.580-9941.645)	7405.370(5517.970-9868.266)	-0.009(-0.049-0.040)	-0.02(-0.03,-0.02)
Prevalence	Indonesia	Both	Age-standardized	Near vision loss	Rate	11814.068(8791.722-15288.222)	13341.747(10058.706-17298.190)	0.131(0.058-0.187)	0.46(0.33,0.58)
Prevalence	Samoa	Both	Age-standardized	Near vision loss	Rate	10437.279(7663.004-13982.473)	10362.909(7660.848-13808.198)	-0.011(-0.057-0.031)	-0.03(-0.04,-0.02)
Prevalence	Micronesia (Federated States of)	Both	Age-standardized	Near vision loss	Rate	10439.613(7783.521-13942.091)	10404.314(7718.351-13884.969)	-0.006(-0.042-0.029)	-0.02(-0.02,-0.01)
Prevalence	Papua New Guinea	Both	Age-standardized	Near vision loss	Rate	10455.481(7755.302-14055.241)	10405.501(7677.316-14042.670)	-0.004(-0.041-0.036)	-0.01(-0.01,-0.00)
Prevalence	Taiwan (Province of China)	Both	Age-standardized	Near vision loss	Rate	12093.621(8976.391-16200.432)	12127.950(8962.537-16117.272)	0.002(-0.030-0.038)	0.00(-0.00,0.01)
Prevalence	Marshall Islands	Both	Age-standardized	Near vision loss	Rate	10466.564(7814.553-13968.354)	10395.163(7735.913-13866.645)	-0.013(-0.052-0.031)	-0.03(-0.04,-0.03)
Prevalence	Democratic People's Republic of Korea	Both	Age-standardized	Near vision loss	Rate	12344.255(9171.944-16514.310)	12319.144(9043.829-16463.464)	-0.003(-0.047-0.039)	-0.00(-0.01,0.00)
Prevalence	Kiribati	Both	Age-standardized	Near vision loss	Rate	10529.472(7844.224-13954.116)	10499.883(7766.223-14043.686)	-0.002(-0.050-0.044)	-0.01(-0.01,-0.00)
Prevalence	Fiji	Both	Age-standardized	Near vision loss	Rate	10423.909(7749.873-14019.864)	10388.339(7761.267-13872.118)	-0.009(-0.053-0.027)	-0.02(-0.03,-0.01)
Prevalence	China	Both	Age-standardized	Near vision loss	Rate	10096.242(7684.271-13228.361)	15624.545(11615.323-20587.838)	0.560(0.363-0.758)	1.77(1.58,1.97)
Prevalence	Mongolia	Both	Age-standardized	Near vision loss	Rate	8777.643(6531.685-11647.622)	8761.958(6498.493-11652.799)	-0.004(-0.041-0.035)	-0.01(-0.02,-0.00)
Prevalence	Tajikistan	Both	Age-standardized	Near vision loss	Rate	8785.865(6529.861-11661.327)	8695.920(6515.291-11607.533)	-0.011(-0.045-0.034)	-0.04(-0.04,-0.03)
Prevalence	Turkmenistan	Both	Age-standardized	Near vision loss	Rate	8774.921(6524.828-11676.673)	8722.532(6481.870-11521.247)	-0.006(-0.042-0.036)	-0.02(-0.03,-0.02)
Prevalence	Kyrgyzstan	Both	Age-standardized	Near vision loss	Rate	8826.419(6630.737-11722.358)	8764.765(6579.430-11704.812)	-0.005(-0.041-0.036)	-0.01(-0.02,-0.01)
Prevalence	Viet Nam	Both	Age-standardized	Near vision loss	Rate	5097.864(3792.859-6753.054)	5018.816(3700.949-6734.494)	-0.015(-0.053-0.023)	0.14(0.03,0.25)
Prevalence	Kazakhstan	Both	Age-standardized	Near vision loss	Rate	8297.458(6236.558-11037.239)	8225.455(6106.511-10871.017)	-0.010(-0.049-0.027)	0.21(0.06,0.35)
Prevalence	Georgia	Both	Age-standardized	Near vision loss	Rate	10150.018(8480.920-11755.510)	9203.736(6855.741-12178.446)	-0.097(-0.276-0.134)	0.09(-0.11,0.30)
Prevalence	Georgia	Both	Age-standardized	Near vision loss	Rate	10150.018(8480.920-11755.510)	9203.736(6855.741-12178.446)	0.128(-0.002-0.262)	0.09(-0.11,0.30)
Prevalence	Timor-Leste	Both	Age-standardized	Near vision loss	Rate	7368.721(5473.241-9795.948)	7351.988(5510.854-9822.861)	-0.003(-0.044-0.046)	0.00(-0.01,0.01)
Prevalence	Philippines	Both	Age-standardized	Near vision loss	Rate	18646.596(14183.501-24315.787)	18622.021(14257.603-24077.550)	0.001(-0.013-0.017)	0.08(0.04,0.12)
Prevalence	Thailand	Both	Age-standardized	Near vision loss	Rate	7348.645(5438.963-9768.763)	7311.182(5377.909-9692.184)	-0.003(-0.041-0.046)	-0.00(-0.01,0.00)
Prevalence	Sri Lanka	Both	Age-standardized	Near vision loss	Rate	8221.490(6162.236-10914.458)	8281.605(6193.646-10911.186)	0.002(-0.047-0.053)	0.17(0.08,0.26)
Prevalence	Croatia	Both	Age-standardized	Near vision loss	Rate	5306.716(3950.498-6992.830)	5189.795(3815.049-6860.039)	-0.022(-0.067-0.023)	0.22(0.05,0.39)
Prevalence	Bulgaria	Both	Age-standardized	Near vision loss	Rate	5949.054(4422.424-8031.460)	5931.800(4469.531-7860.257)	-0.002(-0.045-0.043)	-0.01(-0.01,-0.00)
Prevalence	Albania	Both	Age-standardized	Near vision loss	Rate	5958.163(4363.910-7998.434)	5930.242(4410.794-7865.641)	-0.004(-0.039-0.041)	-0.02(-0.02,-0.02)
Prevalence	Bosnia and Herzegovina	Both	Age-standardized	Near vision loss	Rate	11318.476(8426.521-14975.310)	11257.956(8510.570-14853.446)	-0.007(-0.046-0.038)	0.06(-0.00,0.12)
Prevalence	Russian Federation	Both	Age-standardized	Near vision loss	Rate	12821.801(9548.258-16814.416)	16228.750(12078.262-21445.917)	0.270(0.159-0.395)	1.96(1.53,2.39)
Prevalence	Azerbaijan	Both	Age-standardized	Near vision loss	Rate	8786.083(6567.546-11817.275)	8700.568(6512.231-11550.580)	-0.012(-0.049-0.034)	-0.04(-0.04,-0.03)
Prevalence	Armenia	Both	Age-standardized	Near vision loss	Rate	8764.148(6550.049-11698.502)	8706.432(6470.792-11531.681)	-0.007(-0.051-0.048)	-0.02(-0.02,-0.02)
Prevalence	Republic of Moldova	Both	Age-standardized	Near vision loss	Rate	8132.501(6024.474-10835.589)	8128.426(6002.557-10931.495)	0.002(-0.046-0.041)	0.01(0.01,0.01)
Prevalence	Uzbekistan	Both	Age-standardized	Near vision loss	Rate	8794.961(6583.028-11696.798)	8703.761(6453.816-11486.235)	-0.012(-0.055-0.029)	-0.05(-0.05,-0.04)
Prevalence	Lithuania	Both	Age-standardized	Near vision loss	Rate	8138.041(6066.993-10805.274)	8077.933(6007.729-10767.059)	-0.007(-0.054-0.040)	-0.02(-0.02,-0.01)
Prevalence	Belarus	Both	Age-standardized	Near vision loss	Rate	8126.389(6030.299-10886.959)	8108.217(6049.045-10972.730)	-0.004(-0.054-0.040)	-0.00(-0.01,0.00)
Prevalence	Latvia	Both	Age-standardized	Near vision loss	Rate	9002.075(6754.483-11975.380)	9008.713(6743.102-11990.527)	0.005(-0.036-0.042)	0.23(0.11,0.35)
Prevalence	Austria	Both	Age-standardized	Near vision loss	Rate	5812.215(4282.585-7811.649)	5718.276(4230.935-7769.400)	-0.014(-0.061-0.044)	-0.06(-0.07,-0.05)
Prevalence	Cyprus	Both	Age-standardized	Near vision loss	Rate	5733.131(4197.886-7752.503)	5676.283(4176.173-7637.540)	-0.008(-0.052-0.042)	-0.02(-0.02,-0.01)
Prevalence	Estonia	Both	Age-standardized	Near vision loss	Rate	5934.555(4426.209-8023.951)	5892.036(4389.487-7998.442)	-0.005(-0.047-0.042)	0.25(0.09,0.41)
Prevalence	Denmark	Both	Age-standardized	Near vision loss	Rate	5737.476(4201.414-7780.652)	5666.951(4168.575-7654.312)	-0.008(-0.052-0.041)	-0.02(-0.03,-0.01)
Prevalence	Slovenia	Both	Age-standardized	Near vision loss	Rate	7088.186(5174.437-9431.088)	7142.991(5219.688-9538.720)	0.011(-0.024-0.050)	0.20(0.09,0.31)
Prevalence	Belgium	Both	Age-standardized	Near vision loss	Rate	5765.757(4212.398-7710.855)	5710.039(4226.188-7756.221)	-0.011(-0.056-0.053)	-0.05(-0.06,-0.05)
Prevalence	Andorra	Both	Age-standardized	Near vision loss	Rate	5607.404(4130.772-7500.592)	5624.168(4177.539-7544.275)	0.000(-0.049-0.041)	0.00(-0.01,0.02)
Prevalence	New Zealand	Both	Age-standardized	Near vision loss	Rate	6934.341(5058.295-9408.393)	6902.301(5023.132-9388.413)	0.000(-0.049-0.043)	0.01(-0.00,0.03)
Prevalence	Serbia	Both	Age-standardized	Near vision loss	Rate	5957.567(4425.176-8040.574)	5918.827(4306.878-7907.382)	-0.009(-0.048-0.032)	-0.04(-0.05,-0.03)
Prevalence	Australia	Both	Age-standardized	Near vision loss	Rate	6224.866(4511.707-8617.911)	6199.794(4507.970-8479.285)	-0.002(-0.048-0.042)	-0.01(-0.02,-0.01)
Prevalence	Romania	Both	Age-standardized	Near vision loss	Rate	5965.123(4442.573-8009.261)	5930.368(4469.453-7858.367)	-0.002(-0.052-0.043)	-0.01(-0.01,-0.00)
Prevalence	Slovakia	Both	Age-standardized	Near vision loss	Rate	4741.281(3667.261-5866.625)	4410.363(3210.097-5899.394)	-0.067(-0.192-0.087)	0.06(-0.08,0.21)
Prevalence	Montenegro	Both	Age-standardized	Near vision loss	Rate	5953.360(4452.809-7918.651)	5906.512(4309.460-7935.939)	-0.011(-0.058-0.027)	-0.04(-0.04,-0.04)
Prevalence	Czechia	Both	Age-standardized	Near vision loss	Rate	5100.792(3761.659-6735.014)	5042.336(3778.945-6737.746)	-0.010(-0.045-0.029)	0.07(0.00,0.14)
Prevalence	Poland	Both	Age-standardized	Near vision loss	Rate	6769.530(4971.899-9044.248)	6709.701(4918.591-9060.356)	-0.004(-0.033-0.032)	-0.02(-0.02,-0.01)
Prevalence	United Kingdom	Both	Age-standardized	Near vision loss	Rate	6355.550(4709.135-8569.276)	6283.694(4653.685-8495.787)	-0.012(-0.029-0.001)	-0.05(-0.06,-0.05)
Prevalence	Singapore	Both	Age-standardized	Near vision loss	Rate	6248.279(4521.942-8560.461)	6209.639(4510.428-8537.323)	-0.004(-0.058-0.063)	-0.02(-0.03,-0.02)
Prevalence	Hungary	Both	Age-standardized	Near vision loss	Rate	4701.856(3469.955-6335.229)	4698.930(3480.133-6197.543)	0.006(-0.030-0.050)	0.31(0.13,0.48)
Prevalence	Brunei Darussalam	Both	Age-standardized	Near vision loss	Rate	6200.575(4531.341-8549.298)	6190.530(4497.308-8610.330)	-0.003(-0.046-0.045)	0.00(-0.00,0.01)
Prevalence	Republic of Korea	Both	Age-standardized	Near vision loss	Rate	6272.566(4557.013-8601.173)	6192.618(4512.393-8527.090)	-0.010(-0.054-0.039)	-0.04(-0.04,-0.03)
Prevalence	Ukraine	Both	Age-standardized	Near vision loss	Rate	7955.910(5834.077-10649.969)	7904.697(5884.662-10495.149)	-0.005(-0.050-0.040)	0.17(0.06,0.27)
Prevalence	North Macedonia	Both	Age-standardized	Near vision loss	Rate	5952.640(4418.690-7986.108)	5909.139(4398.823-7900.051)	-0.010(-0.044-0.029)	-0.02(-0.03,-0.01)
Prevalence	Japan	Both	Age-standardized	Near vision loss	Rate	6967.392(5102.544-9454.728)	6940.824(5085.547-9487.697)	-0.001(-0.021-0.018)	-0.01(-0.02,-0.00)
Prevalence	Switzerland	Both	Age-standardized	Near vision loss	Rate	5731.722(4177.051-7634.660)	5676.218(4207.489-7635.728)	-0.008(-0.051-0.050)	-0.04(-0.05,-0.04)
Prevalence	Portugal	Both	Age-standardized	Near vision loss	Rate	5783.459(4261.617-7741.634)	5768.893(4244.787-7752.499)	-0.002(-0.056-0.044)	-0.01(-0.02,-0.01)
Prevalence	Sweden	Both	Age-standardized	Near vision loss	Rate	6398.151(4685.859-8691.557)	6345.900(4708.848-8552.371)	-0.007(-0.050-0.030)	-0.03(-0.04,-0.02)
Prevalence	Cuba	Both	Age-standardized	Near vision loss	Rate	10991.233(8288.715-14470.668)	10990.689(8174.325-14561.529)	-0.002(-0.042-0.035)	-0.01(-0.01,-0.01)
Prevalence	Spain	Both	Age-standardized	Near vision loss	Rate	5768.480(4249.039-7749.998)	5720.551(4192.287-7646.125)	-0.008(-0.057-0.041)	0.36(0.13,0.59)
Prevalence	Norway	Both	Age-standardized	Near vision loss	Rate	6422.587(4763.111-8630.726)	6341.980(4694.867-8531.702)	-0.008(-0.040-0.028)	-0.03(-0.03,-0.02)
Prevalence	Malta	Both	Age-standardized	Near vision loss	Rate	5744.334(4220.707-7732.195)	5702.690(4196.392-7659.233)	-0.008(-0.054-0.035)	-0.04(-0.05,-0.03)
Prevalence	Dominica	Both	Age-standardized	Near vision loss	Rate	11256.474(8412.736-14746.123)	10860.742(8191.057-14323.833)	-0.040(-0.085--0.002)	-0.14(-0.14,-0.13)
Prevalence	Dominican Republic	Both	Age-standardized	Near vision loss	Rate	11080.994(8240.459-14618.392)	10967.008(8152.500-14365.078)	-0.016(-0.058-0.033)	0.26(0.07,0.45)
Prevalence	Barbados	Both	Age-standardized	Near vision loss	Rate	11202.564(8414.913-14728.453)	11062.505(8333.773-14595.075)	-0.017(-0.065-0.020)	-0.04(-0.05,-0.04)
Prevalence	Belize	Both	Age-standardized	Near vision loss	Rate	10935.153(8223.429-14404.119)	10973.711(8254.140-14416.988)	-0.001(-0.035-0.040)	0.01(0.00,0.01)
Prevalence	Netherlands	Both	Age-standardized	Near vision loss	Rate	5747.988(4154.192-7792.644)	5676.996(4192.613-7643.316)	-0.013(-0.062-0.032)	-0.05(-0.06,-0.04)
Prevalence	Italy	Both	Age-standardized	Near vision loss	Rate	6458.629(4795.993-8722.801)	6429.441(4740.192-8674.996)	-0.001(-0.025-0.019)	-0.02(-0.03,-0.01)
Prevalence	Bahamas	Both	Age-standardized	Near vision loss	Rate	11128.311(8349.119-14635.334)	11069.624(8284.859-14704.346)	-0.009(-0.048-0.032)	-0.02(-0.03,-0.02)
Prevalence	Israel	Both	Age-standardized	Near vision loss	Rate	5722.344(4176.445-7693.452)	5689.747(4161.336-7633.073)	-0.006(-0.049-0.055)	-0.02(-0.03,-0.02)
Prevalence	Luxembourg	Both	Age-standardized	Near vision loss	Rate	5769.882(4202.114-7772.947)	5675.265(4189.669-7642.145)	-0.014(-0.057-0.039)	-0.05(-0.06,-0.04)
Prevalence	Germany	Both	Age-standardized	Near vision loss	Rate	5806.663(4254.137-7821.905)	5667.064(4149.750-7631.463)	-0.023(-0.070-0.028)	-0.08(-0.09,-0.08)
Prevalence	Antigua and Barbuda	Both	Age-standardized	Near vision loss	Rate	11151.431(8392.134-14710.334)	11031.875(8236.409-14573.606)	-0.016(-0.056-0.024)	-0.05(-0.06,-0.04)
Prevalence	Iceland	Both	Age-standardized	Near vision loss	Rate	5696.680(4182.638-7632.881)	5659.582(4220.460-7579.946)	-0.005(-0.056-0.036)	-0.04(-0.04,-0.03)
Prevalence	Ireland	Both	Age-standardized	Near vision loss	Rate	5726.884(4189.571-7682.153)	5681.865(4240.766-7606.117)	-0.007(-0.066-0.047)	-0.04(-0.05,-0.03)
Prevalence	United States of America	Both	Age-standardized	Near vision loss	Rate	5273.877(3822.433-7233.274)	5849.819(4111.904-8245.564)	0.102(-0.021-0.222)	1.08(0.79,1.38)
Prevalence	Canada	Both	Age-standardized	Near vision loss	Rate	5279.668(3726.929-7314.237)	5258.717(3718.190-7291.906)	-0.006(-0.049-0.032)	-0.01(-0.02,-0.00)
Prevalence	France	Both	Age-standardized	Near vision loss	Rate	5768.759(4218.387-7748.796)	5707.380(4203.756-7677.060)	-0.010(-0.057-0.041)	-0.04(-0.04,-0.03)
Prevalence	Finland	Both	Age-standardized	Near vision loss	Rate	5808.571(4266.989-7819.189)	5703.227(4207.206-7629.572)	-0.016(-0.071-0.027)	-0.06(-0.07,-0.06)
Prevalence	Greece	Both	Age-standardized	Near vision loss	Rate	5707.423(4199.296-7708.050)	5715.443(4175.518-7710.864)	0.003(-0.039-0.051)	-0.01(-0.01,-0.00)
Prevalence	Uruguay	Both	Age-standardized	Near vision loss	Rate	6629.052(4863.229-9029.848)	6581.208(4770.178-9068.981)	-0.011(-0.054-0.034)	0.23(0.08,0.38)
Prevalence	Argentina	Both	Age-standardized	Near vision loss	Rate	6620.926(4848.927-9031.225)	6574.845(4765.165-9057.568)	-0.009(-0.054-0.030)	-0.02(-0.03,-0.01)
Prevalence	Chile	Both	Age-standardized	Near vision loss	Rate	6623.994(4850.604-9035.966)	6573.957(4806.015-9114.357)	-0.009(-0.062-0.057)	-0.02(-0.03,-0.02)
Prevalence	Saint Lucia	Both	Age-standardized	Near vision loss	Rate	11159.097(8393.058-14537.718)	10977.342(8134.424-14550.736)	-0.018(-0.061-0.025)	-0.06(-0.07,-0.06)
Prevalence	Colombia	Both	Age-standardized	Near vision loss	Rate	11749.931(10073.280-13829.627)	13501.213(10171.085-17771.149)	0.152(-0.085-0.489)	0.53(0.39,0.67)
Prevalence	Costa Rica	Both	Age-standardized	Near vision loss	Rate	11389.190(8575.554-15055.742)	11398.262(8498.302-14991.602)	-0.003(-0.049-0.039)	-0.00(-0.01,0.00)
Prevalence	Haiti	Both	Age-standardized	Near vision loss	Rate	11194.871(8396.358-14823.529)	11163.687(8282.694-14773.380)	-0.005(-0.053-0.041)	-0.00(-0.01,0.01)
Prevalence	Peru	Both	Age-standardized	Near vision loss	Rate	13237.889(9875.097-17627.622)	13195.668(9812.014-17526.673)	-0.004(-0.043-0.039)	-0.01(-0.02,-0.01)
Prevalence	Jamaica	Both	Age-standardized	Near vision loss	Rate	11062.457(8302.633-14618.665)	11001.864(8188.509-14607.933)	-0.010(-0.044-0.032)	-0.04(-0.04,-0.03)
Prevalence	Ecuador	Both	Age-standardized	Near vision loss	Rate	13264.510(9871.865-17536.364)	13194.096(9810.348-17523.333)	-0.009(-0.047-0.026)	0.25(0.08,0.41)
Prevalence	Bolivia (Plurinational State of)	Both	Age-standardized	Near vision loss	Rate	13270.684(9908.931-17803.124)	13197.686(9756.794-17586.281)	-0.008(-0.055-0.039)	-0.03(-0.04,-0.02)
Prevalence	Iran (Islamic Republic of)	Both	Age-standardized	Near vision loss	Rate	7869.134(5914.919-10449.874)	8613.808(6384.218-11433.059)	0.091(0.038-0.142)	0.35(0.26,0.44)
Prevalence	Egypt	Both	Age-standardized	Near vision loss	Rate	10108.050(8433.627-12094.747)	11384.582(8582.552-14923.959)	0.126(-0.093-0.430)	0.46(0.32,0.59)
Prevalence	Grenada	Both	Age-standardized	Near vision loss	Rate	11212.479(8409.087-14704.368)	10927.041(8124.149-14495.180)	-0.030(-0.072-0.018)	-0.10(-0.10,-0.10)
Prevalence	Guyana	Both	Age-standardized	Near vision loss	Rate	11059.337(8292.411-14560.206)	11064.484(8318.366-14644.715)	-0.003(-0.043-0.040)	-0.01(-0.02,-0.01)
Prevalence	Trinidad and Tobago	Both	Age-standardized	Near vision loss	Rate	10992.770(8273.959-14487.141)	10918.784(8189.616-14487.974)	-0.011(-0.045-0.021)	-0.02(-0.03,-0.02)
Prevalence	Suriname	Both	Age-standardized	Near vision loss	Rate	11014.428(8303.452-14303.044)	11048.332(8243.034-14474.896)	-0.004(-0.040-0.036)	-0.02(-0.02,-0.01)
Prevalence	Algeria	Both	Age-standardized	Near vision loss	Rate	10025.048(7519.640-13229.908)	9964.917(7462.141-13065.350)	-0.010(-0.052-0.045)	-0.04(-0.04,-0.04)
Prevalence	Bahrain	Both	Age-standardized	Near vision loss	Rate	9779.890(7361.512-12989.030)	9628.447(7236.090-12741.536)	-0.023(-0.068-0.016)	-0.08(-0.08,-0.08)
Prevalence	Saint Vincent and the Grenadines	Both	Age-standardized	Near vision loss	Rate	11138.675(8254.767-14572.753)	10861.946(8110.387-14282.291)	-0.029(-0.082-0.011)	-0.09(-0.10,-0.08)
Prevalence	Paraguay	Both	Age-standardized	Near vision loss	Rate	13306.025(10039.224-17329.712)	13227.294(9920.857-17243.277)	-0.009(-0.056-0.036)	0.28(0.09,0.46)
Prevalence	Venezuela (Bolivarian Republic of)	Both	Age-standardized	Near vision loss	Rate	11456.017(8614.554-15061.422)	11455.879(8617.008-15074.560)	-0.002(-0.038-0.038)	-0.00(-0.01,0.00)
Prevalence	Brazil	Both	Age-standardized	Near vision loss	Rate	13893.973(10382.151-18422.403)	13951.411(10443.471-18467.049)	0.004(-0.015-0.031)	0.29(0.12,0.46)
Prevalence	Saudi Arabia	Both	Age-standardized	Near vision loss	Rate	9696.631(7237.364-12991.500)	9603.576(7168.548-12773.890)	-0.013(-0.052-0.028)	-0.04(-0.05,-0.03)
Prevalence	Turkey	Both	Age-standardized	Near vision loss	Rate	10013.594(7917.022-12729.162)	12100.113(9173.673-15841.288)	NA	0.54(0.43,0.65)
Prevalence	Nicaragua	Both	Age-standardized	Near vision loss	Rate	11508.414(8659.867-15106.475)	11471.214(8603.071-15073.601)	-0.008(-0.041-0.029)	-0.01(-0.01,-0.00)
Prevalence	Syrian Arab Republic	Both	Age-standardized	Near vision loss	Rate	7172.489(5952.431-8722.646)	7998.623(5996.716-10677.141)	0.115(-0.077-0.406)	0.41(0.29,0.53)
Prevalence	Tunisia	Both	Age-standardized	Near vision loss	Rate	9729.778(7314.558-12926.851)	9664.764(7198.419-12773.196)	-0.014(-0.053-0.027)	0.34(0.11,0.57)
Prevalence	Panama	Both	Age-standardized	Near vision loss	Rate	11380.004(8500.515-14796.257)	11364.815(8430.281-14935.648)	-0.004(-0.048-0.036)	-0.01(-0.01,-0.01)
Prevalence	Mexico	Both	Age-standardized	Near vision loss	Rate	8703.936(6517.423-11390.252)	10978.906(8115.546-14436.444)	0.265(0.204-0.313)	1.43(1.19,1.66)
Prevalence	Morocco	Both	Age-standardized	Near vision loss	Rate	13669.910(10282.941-17941.321)	13630.775(10402.022-17958.755)	-0.011(-0.056-0.024)	0.06(-0.00,0.11)
Prevalence	Palestine	Both	Age-standardized	Near vision loss	Rate	10176.356(7576.801-13385.630)	10019.431(7486.907-13361.971)	-0.023(-0.070-0.024)	-0.08(-0.08,-0.07)
Prevalence	Oman	Both	Age-standardized	Near vision loss	Rate	9792.246(7354.797-12943.848)	9670.171(7261.787-12768.396)	-0.013(-0.050-0.034)	-0.03(-0.04,-0.03)
Prevalence	Yemen	Both	Age-standardized	Near vision loss	Rate	10155.152(7610.638-13358.237)	10071.653(7427.712-13293.700)	-0.009(-0.063-0.035)	-0.03(-0.04,-0.02)
Prevalence	United Arab Emirates	Both	Age-standardized	Near vision loss	Rate	9071.496(6853.116-11992.476)	8521.122(6414.857-11282.324)	-0.061(-0.103--0.018)	0.03(-0.09,0.16)
Prevalence	Qatar	Both	Age-standardized	Near vision loss	Rate	9372.176(7039.325-12417.912)	9336.407(6929.823-12343.691)	-0.011(-0.061-0.027)	-0.06(-0.07,-0.05)
Prevalence	El Salvador	Both	Age-standardized	Near vision loss	Rate	11525.988(8672.126-15212.003)	11554.155(8696.371-15234.566)	0.000(-0.042-0.044)	0.01(0.00,0.02)
Prevalence	Lebanon	Both	Age-standardized	Near vision loss	Rate	7854.420(6547.533-9418.162)	8899.335(6705.887-11748.025)	0.126(-0.082-0.412)	0.47(0.33,0.60)
Prevalence	Guatemala	Both	Age-standardized	Near vision loss	Rate	11377.700(8499.050-14882.198)	11305.668(8403.715-14964.813)	-0.009(-0.042-0.035)	0.29(0.10,0.49)
Prevalence	Honduras	Both	Age-standardized	Near vision loss	Rate	11495.628(8631.234-15053.146)	11501.646(8587.125-15172.441)	-0.005(-0.055-0.028)	-0.01(-0.02,-0.00)
Prevalence	Libya	Both	Age-standardized	Near vision loss	Rate	9873.988(7399.880-13077.954)	9936.704(7462.110-13168.998)	-0.003(-0.033-0.033)	-0.01(-0.02,-0.01)
Prevalence	Iraq	Both	Age-standardized	Near vision loss	Rate	10042.925(7457.997-13248.396)	9984.670(7535.235-13126.035)	-0.015(-0.051-0.034)	-0.06(-0.06,-0.05)
Prevalence	Jordan	Both	Age-standardized	Near vision loss	Rate	9932.398(7430.559-13308.740)	9858.233(7412.355-13060.555)	-0.012(-0.059-0.028)	-0.05(-0.05,-0.04)
Prevalence	Kuwait	Both	Age-standardized	Near vision loss	Rate	9608.931(7245.414-12668.393)	9702.663(7186.821-12767.237)	0.002(-0.043-0.050)	0.02(0.01,0.04)
Prevalence	Gabon	Both	Age-standardized	Near vision loss	Rate	18000.675(13509.840-23651.807)	17936.432(13319.934-23728.167)	-0.005(-0.042-0.033)	0.00(-0.01,0.02)
Prevalence	Equatorial Guinea	Both	Age-standardized	Near vision loss	Rate	18254.247(13576.090-24168.833)	17792.896(13297.197-23414.236)	-0.019(-0.056-0.023)	-0.06(-0.08,-0.05)
Prevalence	Democratic Republic of the Congo	Both	Age-standardized	Near vision loss	Rate	18131.760(13793.400-23855.239)	17978.833(13522.620-23720.692)	-0.001(-0.041-0.036)	0.01(0.00,0.01)
Prevalence	Congo	Both	Age-standardized	Near vision loss	Rate	18073.208(13441.626-23735.356)	17886.927(13345.626-23669.664)	-0.010(-0.053-0.030)	0.26(0.09,0.43)
Prevalence	Zambia	Both	Age-standardized	Near vision loss	Rate	9474.530(7099.665-12421.322)	9436.767(7035.995-12274.047)	-0.006(-0.042-0.036)	0.31(0.12,0.51)
Prevalence	Uganda	Both	Age-standardized	Near vision loss	Rate	10369.701(7760.829-13473.094)	10364.510(7754.548-13529.259)	0.004(-0.036-0.037)	0.02(0.02,0.03)
Prevalence	Angola	Both	Age-standardized	Near vision loss	Rate	18046.970(13625.646-23908.552)	18005.887(13591.291-23587.600)	-0.002(-0.037-0.038)	0.02(0.01,0.02)
Prevalence	United Republic of Tanzania	Both	Age-standardized	Near vision loss	Rate	10356.895(7722.392-13565.618)	10305.920(7687.959-13438.799)	0.000(-0.033-0.033)	0.01(0.00,0.02)
Prevalence	Ethiopia	Both	Age-standardized	Near vision loss	Rate	10952.108(8191.068-14353.515)	10953.529(8233.124-14253.043)	0.006(-0.019-0.035)	0.34(0.15,0.53)
Prevalence	Mozambique	Both	Age-standardized	Near vision loss	Rate	10400.626(7777.216-13511.518)	10428.854(7839.629-13698.688)	0.002(-0.036-0.049)	0.01(-0.00,0.01)
Prevalence	Nepal	Both	Age-standardized	Near vision loss	Rate	17545.259(13011.568-23268.334)	23298.082(18805.504-27323.640)	0.337(0.098-0.682)	2.31(1.84,2.78)
Prevalence	Central African Republic	Both	Age-standardized	Near vision loss	Rate	18180.360(13680.259-23639.051)	18073.213(13582.397-23694.924)	-0.003(-0.036-0.035)	0.00(-0.01,0.01)
Prevalence	Seychelles	Both	Age-standardized	Near vision loss	Rate	7326.961(5406.236-9730.249)	7261.544(5428.812-9782.700)	-0.017(-0.056-0.020)	-0.06(-0.07,-0.06)
Prevalence	Somalia	Both	Age-standardized	Near vision loss	Rate	10357.904(7775.174-13674.551)	10456.150(7899.817-13611.820)	0.009(-0.024-0.049)	0.02(0.01,0.03)
Prevalence	Rwanda	Both	Age-standardized	Near vision loss	Rate	10402.520(7793.536-13694.300)	10386.418(7753.096-13582.775)	-0.001(-0.037-0.029)	0.01(0.00,0.01)
Prevalence	Pakistan	Both	Age-standardized	Near vision loss	Rate	8635.409(6262.346-11931.250)	8767.916(6385.038-12183.887)	0.012(-0.022-0.044)	0.45(0.19,0.72)
Prevalence	Kenya	Both	Age-standardized	Near vision loss	Rate	12890.125(9664.283-16755.613)	12920.765(9777.318-16667.249)	0.002(-0.013-0.022)	0.14(0.06,0.21)
Prevalence	India	Both	Age-standardized	Near vision loss	Rate	14264.436(10530.657-18991.830)	23331.064(17691.585-30047.111)	0.657(0.431-0.906)	2.68(2.30,3.06)
Prevalence	Malawi	Both	Age-standardized	Near vision loss	Rate	5698.897(4183.038-7571.577)	5710.496(4233.259-7549.891)	0.006(-0.036-0.044)	0.29(0.14,0.44)
Prevalence	Madagascar	Both	Age-standardized	Near vision loss	Rate	10274.089(7661.275-13386.646)	10310.232(7688.949-13517.223)	0.006(-0.040-0.046)	0.03(0.02,0.03)
Prevalence	Bhutan	Both	Age-standardized	Near vision loss	Rate	12837.221(9409.237-17427.013)	12685.650(9236.298-17184.358)	-0.011(-0.057-0.037)	-0.02(-0.03,-0.01)
Prevalence	Mauritius	Both	Age-standardized	Near vision loss	Rate	6756.889(5034.007-8987.735)	6690.065(5008.098-8894.885)	-0.014(-0.058-0.024)	0.22(0.06,0.38)
Prevalence	Bangladesh	Both	Age-standardized	Near vision loss	Rate	10370.109(7581.218-14029.774)	10560.168(7733.460-14181.378)	0.020(-0.029-0.069)	0.64(0.29,0.99)
Prevalence	Afghanistan	Both	Age-standardized	Near vision loss	Rate	10166.827(7698.749-13572.505)	10181.245(7605.111-13325.686)	-0.012(-0.055-0.034)	-0.02(-0.03,-0.01)
Prevalence	Eritrea	Both	Age-standardized	Near vision loss	Rate	10472.861(7806.179-13586.231)	10362.297(7729.000-13620.457)	-0.011(-0.050-0.032)	-0.03(-0.04,-0.03)
Prevalence	Djibouti	Both	Age-standardized	Near vision loss	Rate	10190.659(7653.416-13305.728)	10139.755(7547.938-13251.730)	-0.005(-0.040-0.030)	-0.02(-0.03,-0.01)
Prevalence	Ghana	Both	Age-standardized	Near vision loss	Rate	10041.602(7456.586-13355.789)	9950.603(7360.661-13342.994)	-0.007(-0.040-0.025)	0.82(0.51,1.13)
Prevalence	Gambia	Both	Age-standardized	Near vision loss	Rate	12247.469(9058.846-16228.115)	12232.986(9093.634-16397.555)	-0.004(-0.043-0.036)	-0.01(-0.01,-0.00)
Prevalence	Comoros	Both	Age-standardized	Near vision loss	Rate	17737.549(13433.192-23015.449)	17592.020(13414.509-22439.379)	-0.007(-0.055-0.034)	0.15(0.06,0.25)
Prevalence	C么te d'Ivoire	Both	Age-standardized	Near vision loss	Rate	13720.693(10246.644-18198.135)	13643.484(10171.636-18054.373)	0.004(-0.036-0.039)	0.39(0.17,0.61)
Prevalence	Chad	Both	Age-standardized	Near vision loss	Rate	15805.547(11813.258-21012.086)	15608.956(11643.323-20706.536)	-0.011(-0.056-0.027)	0.37(0.11,0.62)
Prevalence	Cabo Verde	Both	Age-standardized	Near vision loss	Rate	12374.666(9197.507-16478.094)	12118.324(9035.080-16025.014)	-0.024(-0.067-0.023)	-0.07(-0.08,-0.07)
Prevalence	Lesotho	Both	Age-standardized	Near vision loss	Rate	17869.331(13016.144-23080.169)	17684.620(13233.186-23230.416)	-0.025(-0.061-0.013)	-0.08(-0.08,-0.08)
Prevalence	Burundi	Both	Age-standardized	Near vision loss	Rate	10415.024(7835.210-13493.487)	10247.931(7689.676-13343.718)	-0.013(-0.048-0.018)	-0.05(-0.05,-0.04)
Prevalence	Cameroon	Both	Age-standardized	Near vision loss	Rate	12261.827(9121.530-16267.206)	12156.979(9020.404-16111.271)	-0.006(-0.042-0.032)	-0.01(-0.01,-0.00)
Prevalence	Benin	Both	Age-standardized	Near vision loss	Rate	12307.498(9140.446-16503.275)	12260.031(9168.931-16298.394)	0.000(-0.041-0.041)	-0.01(-0.01,-0.00)
Prevalence	Burkina Faso	Both	Age-standardized	Near vision loss	Rate	6877.425(5034.537-9163.377)	6823.191(5061.272-9021.495)	-0.001(-0.044-0.042)	0.45(0.18,0.72)
Prevalence	Botswana	Both	Age-standardized	Near vision loss	Rate	17705.196(13150.073-23378.720)	17487.530(12985.704-22983.098)	-0.021(-0.060-0.027)	-0.06(-0.06,-0.05)
Prevalence	Togo	Both	Age-standardized	Near vision loss	Rate	12276.564(9083.217-16324.449)	12273.340(9135.248-16438.232)	0.002(-0.037-0.038)	0.01(0.00,0.01)
Prevalence	Zimbabwe	Both	Age-standardized	Near vision loss	Rate	13148.265(9593.456-17734.437)	13122.963(9676.687-17551.656)	-0.008(-0.054-0.045)	0.42(0.16,0.68)
Prevalence	Senegal	Both	Age-standardized	Near vision loss	Rate	10866.487(8012.836-14426.763)	10742.149(7908.250-14245.115)	-0.010(-0.046-0.034)	0.31(0.11,0.52)
Prevalence	South Africa	Both	Age-standardized	Near vision loss	Rate	27456.497(21143.718-34798.732)	28268.528(22241.322-35472.375)	0.022(-0.029-0.064)	0.83(0.58,1.08)
Prevalence	Niger	Both	Age-standardized	Near vision loss	Rate	18252.226(13782.801-23898.283)	21269.271(17203.371-25041.455)	0.173(-0.021-0.423)	0.37(0.20,0.53)
Prevalence	Sierra Leone	Both	Age-standardized	Near vision loss	Rate	12302.740(9200.712-16326.833)	12179.025(9111.026-16201.291)	-0.008(-0.052-0.037)	-0.02(-0.02,-0.01)
Prevalence	Namibia	Both	Age-standardized	Near vision loss	Rate	15683.743(11726.429-20950.316)	15749.356(11644.183-21082.357)	-0.002(-0.044-0.040)	0.42(0.16,0.68)
Prevalence	Eswatini	Both	Age-standardized	Near vision loss	Rate	17536.615(12973.455-23355.226)	17285.542(12752.935-22711.605)	-0.028(-0.066-0.014)	0.33(0.08,0.57)
Prevalence	Sao Tome and Principe	Both	Age-standardized	Near vision loss	Rate	12268.869(9105.613-16365.615)	12161.694(9001.452-16135.320)	-0.010(-0.051-0.038)	-0.03(-0.04,-0.03)
Prevalence	Nigeria	Both	Age-standardized	Near vision loss	Rate	13634.584(10152.858-18293.850)	13661.553(10234.340-18312.083)	0.006(-0.007-0.020)	0.03(0.03,0.04)
Prevalence	Mauritania	Both	Age-standardized	Near vision loss	Rate	18979.560(14321.684-24729.967)	18850.429(14232.557-24526.057)	-0.005(-0.041-0.037)	0.28(0.11,0.45)
Prevalence	Mali	Both	Age-standardized	Near vision loss	Rate	8559.258(6348.771-11375.743)	8529.730(6241.116-11420.812)	-0.002(-0.046-0.035)	0.30(0.12,0.49)
Prevalence	Bermuda	Both	Age-standardized	Near vision loss	Rate	11100.969(8330.373-14630.937)	10945.730(8192.768-14489.853)	-0.017(-0.050-0.017)	-0.04(-0.05,-0.04)
Prevalence	Greenland	Both	Age-standardized	Near vision loss	Rate	5251.182(3726.134-7228.817)	5267.336(3754.147-7301.652)	0.006(-0.053-0.065)	0.00(-0.01,0.01)
Prevalence	Northern Mariana Islands	Both	Age-standardized	Near vision loss	Rate	10217.880(7566.149-13575.413)	10279.882(7661.865-13698.364)	0.003(-0.051-0.041)	0.02(0.01,0.02)
Prevalence	Guinea	Both	Age-standardized	Near vision loss	Rate	12323.011(9137.554-16419.025)	12246.304(9088.759-16284.024)	-0.005(-0.044-0.036)	-0.01(-0.01,-0.00)
Prevalence	Guinea-Bissau	Both	Age-standardized	Near vision loss	Rate	12302.479(9190.282-16295.928)	12265.617(9157.739-16297.066)	-0.001(-0.042-0.042)	-0.00(-0.01,-0.00)
Prevalence	Cook Islands	Both	Age-standardized	Near vision loss	Rate	10378.680(7752.599-13773.052)	10320.102(7681.822-13782.619)	-0.012(-0.059-0.035)	-0.03(-0.03,-0.02)
Prevalence	Liberia	Both	Age-standardized	Near vision loss	Rate	12236.639(9155.370-16192.788)	12176.989(9087.401-16177.068)	-0.004(-0.038-0.043)	-0.02(-0.02,-0.01)
Prevalence	American Samoa	Both	Age-standardized	Near vision loss	Rate	10377.059(7740.803-13793.642)	10336.773(7711.417-13817.151)	-0.013(-0.055-0.032)	-0.04(-0.04,-0.03)
Prevalence	Niue	Both	Age-standardized	Near vision loss	Rate	10460.026(7817.145-13838.580)	10375.499(7747.285-13889.049)	-0.014(-0.063-0.033)	-0.05(-0.06,-0.04)
Prevalence	Monaco	Both	Age-standardized	Near vision loss	Rate	5728.791(4179.612-7648.772)	5674.194(4192.959-7549.592)	-0.012(-0.052-0.041)	-0.05(-0.05,-0.04)
Prevalence	Guam	Both	Age-standardized	Near vision loss	Rate	10307.171(7661.660-13754.903)	10341.078(7592.284-13832.070)	0.001(-0.046-0.039)	-0.00(-0.01,0.00)
Prevalence	Nauru	Both	Age-standardized	Near vision loss	Rate	10302.745(7637.904-13762.635)	10426.444(7678.625-13972.147)	0.005(-0.037-0.049)	0.03(0.01,0.04)
Prevalence	South Sudan	Both	Age-standardized	Near vision loss	Rate	10165.756(7627.298-13267.405)	10311.452(7738.753-13494.900)	0.015(-0.024-0.049)	0.05(0.04,0.06)
Prevalence	Tuvalu	Both	Age-standardized	Near vision loss	Rate	10582.716(7901.477-14160.460)	10417.335(7748.451-13947.752)	-0.019(-0.067-0.020)	-0.04(-0.05,-0.03)
Prevalence	United States Virgin Islands	Both	Age-standardized	Near vision loss	Rate	11136.956(8356.880-14670.226)	10963.643(8204.421-14519.337)	-0.022(-0.056-0.019)	-0.05(-0.06,-0.04)
Prevalence	Saint Kitts and Nevis	Both	Age-standardized	Near vision loss	Rate	11121.596(8311.172-14702.788)	10913.968(8187.612-14523.332)	-0.020(-0.068-0.020)	-0.06(-0.06,-0.05)
Prevalence	San Marino	Both	Age-standardized	Near vision loss	Rate	5705.606(4179.526-7659.271)	5675.040(4190.604-7634.824)	-0.006(-0.057-0.051)	-0.03(-0.03,-0.02)
Prevalence	Puerto Rico	Both	Age-standardized	Near vision loss	Rate	11137.563(8373.109-14642.247)	11047.630(8236.115-14642.555)	-0.012(-0.052-0.026)	-0.03(-0.03,-0.02)
Prevalence	Palau	Both	Age-standardized	Near vision loss	Rate	10330.230(7658.384-13680.870)	10283.833(7698.526-13763.061)	-0.010(-0.054-0.046)	-0.04(-0.04,-0.03)
Prevalence	Tokelau	Both	Age-standardized	Near vision loss	Rate	10448.052(7760.361-13983.855)	10385.775(7701.318-13890.690)	-0.011(-0.048-0.026)	-0.03(-0.04,-0.03)
Prevalence	Sudan	Both	Age-standardized	Near vision loss	Rate	10082.826(7543.944-13380.486)	9973.527(7430.776-13285.930)	-0.012(-0.058-0.028)	-0.04(-0.04,-0.03)

## Sheet: S4
Table S4 Cross-country health inequality analysis
location_name	year	weighted_order	val	pop
Somalia	1990	0.00124486	51.3005	7.93872e+06
Somalia	2021	0.00229211	50.2319	2.16065e+07
Niger	1990	0.00275336	98.3066	8.03223e+06
Chad	1990	0.00395027	93.5665	6.02646e+06
Mali	1990	0.00549768	51.8804	8.66283e+06
Burkina Faso	1990	0.00726346	40.2838	9.52811e+06
Ethiopia	1990	0.0154919	59.11	5.05687e+07
Niger	2021	0.00540668	110.787	2.50382e+07
Mozambique	1990	0.0191728	61.2897	1.336e+07
Afghanistan	1990	0.021151	75.5759	9.94347e+06
Guinea	1990	0.0224028	81.6165	5.99404e+06
Uganda	1990	0.0253021	53.8983	1.72909e+07
Nepal	1990	0.0288973	106.612	1.94692e+07
Malawi	1990	0.0310456	30.824	9.8057e+06
Burundi	1990	0.0322239	58.1758	5.55336e+06
South Sudan	1990	0.0333197	58.2897	5.87741e+06
Guinea-Bissau	1990	0.0336619	68.7011	1.00711e+06
Sierra Leone	1990	0.0343445	77.6437	4.15166e+06
Bhutan	1990	0.0345735	66.5113	630055
Yemen	1990	0.0367313	49.3631	1.36345e+07
Eritrea	1990	0.037693	54.0824	3.40594e+06
Central African Republic	1990	0.038228	113.602	2.73064e+06
Benin	1990	0.0390743	67.9851	4.85064e+06
Bangladesh	1990	0.0563376	55.6843	1.09121e+08
Liberia	1990	0.0601457	73.2226	2.46062e+06
Senegal	1990	0.0614197	62.1257	7.63238e+06
Chad	2021	0.00782083	80.7319	1.77494e+07
Timor-Leste	1990	0.0617815	36.8046	781143
Mali	2021	0.0107545	46.4309	2.41041e+07
Equatorial Guinea	1990	0.0618723	114.883	422803
Togo	1990	0.0624574	65.0321	3.64669e+06
Comoros	1990	0.0626443	105.263	462568
Angola	1990	0.0642702	109.839	1.02763e+07
Rwanda	1990	0.0657199	56.4824	7.18939e+06
Cabo Verde	1990	0.0660008	83.3083	353808
South Sudan	2021	0.012292	59.9242	9.67252e+06
C么te d'Ivoire	1990	0.0679247	74.1263	1.21981e+07
Madagascar	1990	0.0701734	58.627	1.19006e+07
Burkina Faso	2021	0.0149118	40.0667	2.27611e+07
Cambodia	1990	0.0721575	39.8587	1.02728e+07
Burundi	2021	0.0167972	57.1982	1.32203e+07
Sudan	1990	0.0756192	58.3505	2.00213e+07
Solomon Islands	1990	0.0763003	54.8913	339062
Cameroon	1990	0.0779475	72.3894	1.04369e+07
Zambia	1990	0.0795193	49.4013	7.93646e+06
Nigeria	1990	0.0938876	86.6847	9.00418e+07
Central African Republic	2021	0.0176594	118.45	5.48413e+06
Haiti	1990	0.097712	72.273	6.38082e+06
Pakistan	1990	0.115338	51.4395	1.11127e+08
Papua New Guinea	1990	0.119466	59.7203	4.10316e+06
Guatemala	1990	0.12091	63.512	8.38429e+06
Myanmar	1990	0.127514	32.612	4.04385e+07
Mozambique	2021	0.0210721	55.6354	3.10727e+07
Maldives	1990	0.128817	37.2896	222258
Honduras	1990	0.129563	66.1431	4.71011e+06
India	1990	0.263479	94.363	8.53065e+08
Kenya	1990	0.293862	66.8015	2.31472e+07
Mauritania	1990	0.29491	119.574	2.05462e+06
Guinea	2021	0.0231561	73.0008	1.34298e+07
Afghanistan	2021	0.0267532	49.7387	3.12222e+07
Djibouti	1990	0.29504	54.9999	414245
Lesotho	1990	0.295293	123.209	1.53257e+06
Nicaragua	1990	0.295951	63.1816	3.88753e+06
Liberia	2021	0.0279948	76.4862	5.45948e+06
Vanuatu	1990	0.296096	55.9104	152227
Guinea-Bissau	2021	0.0283295	70.5282	2.06391e+06
Morocco	1990	0.300077	92.1283	2.5357e+07
Sierra Leone	2021	0.029314	76.232	8.86726e+06
Ethiopia	2021	0.0410587	63.6678	1.08938e+08
El Salvador	1990	0.301705	77.3793	5.30568e+06
Ghana	1990	0.304219	59.8238	1.49715e+07
Benin	2021	0.0448021	70.9791	1.34992e+07
Malawi	2021	0.0471516	32.0445	1.94478e+07
Zimbabwe	1990	0.30631	76.4431	1.03428e+07
Eswatini	1990	0.306761	99.4714	806391
Madagascar	2021	0.0505937	61.0227	2.85574e+07
Palestine	1990	0.307107	54.3485	2.04692e+06
Eritrea	2021	0.0518995	63.7607	6.59791e+06
Tuvalu	1990	0.307173	82.53	9512.15
Viet Nam	1990	0.317872	33.1885	6.82268e+07
Senegal	2021	0.053722	71.1007	1.58596e+07
Togo	2021	0.0549465	82.9316	8.37093e+06
Kiribati	1990	0.320023	63.6423	74406.5
Iraq	1990	0.322913	55.5415	1.84174e+07
Egypt	1990	0.332168	64.605	5.53333e+07
Papua New Guinea	2021	0.0562339	66.6976	1.04616e+07
Botswana	1990	0.33411	108.879	1.31923e+06
Uganda	2021	0.0610509	54.3958	4.33151e+07
Belize	1990	0.334181	67.1758	186922
C么te d'Ivoire	2021	0.0649256	86.2076	2.78619e+07
Oman	1990	0.334498	51.2784	1.98441e+06
Solomon Islands	2021	0.0655892	67.3564	683564
Marshall Islands	1990	0.334567	49.3489	45427.5
Nepal	2021	0.0689061	198.981	3.11298e+07
Rwanda	2021	0.0709743	67.7386	1.327e+07
Grenada	1990	0.334582	89.2806	87011.9
Dominican Republic	1990	0.335706	74.0987	7.15087e+06
Timor-Leste	2021	0.0714041	49.9353	1.39773e+06
Haiti	2021	0.0727985	83.0262	1.2864e+07
Namibia	1990	0.336151	100.144	1.40406e+06
Yemen	2021	0.0766404	58.2365	3.36435e+07
Angola	2021	0.0808239	108.593	3.27065e+07
Gabon	1990	0.336349	127.34	983536
Indonesia	1990	0.365387	79.9336	1.84983e+08
China	1990	0.555667	82.6046	1.17646e+09
Guyana	1990	0.592685	71.2111	779664
Algeria	1990	0.596675	60.4584	2.52881e+07
Tajikistan	1990	0.59831	51.6942	5.369e+06
Mongolia	1990	0.598817	50.1861	2.15782e+06
Paraguay	1990	0.599519	89.8304	4.04266e+06
Tunisia	1990	0.600955	68.3615	8.34946e+06
Bhutan	2021	0.0815981	114.535	756900
Vanuatu	2021	0.0816474	71.6135	312982
Cambodia	2021	0.0834621	59.6378	1.70441e+07
Zimbabwe	2021	0.0854781	87.8636	1.55954e+07
Saint Vincent and the Grenadines	1990	0.601234	79.6204	109502
Comoros	2021	0.085888	142.992	744374
Cameroon	2021	0.0892751	73.9847	3.17796e+07
Colombia	1990	0.606332	84.1202	3.24915e+07
Samoa	1990	0.607378	62.4435	168931
Djibouti	2021	0.0900829	73.0537	1.25869e+06
Tonga	1990	0.607398	67.8389	98851.3
Bangladesh	2021	0.107575	97.3246	1.64636e+08
Saint Lucia	1990	0.607423	79.8134	136569
Mauritania	2021	0.111534	124.95	4.39623e+06
Brazil	1990	0.630715	102.983	1.48509e+08
Uzbekistan	1990	0.638659	54.9178	2.09589e+07
Suriname	1990	0.639377	85.9072	386716
Nigeria	2021	0.13615	81.6993	2.31166e+08
Pakistan	2021	0.166044	59.0985	2.35554e+08
Mexico	1990	0.652779	56.9239	8.5391e+07
Zambia	2021	0.173111	52.2331	1.95153e+07
Thailand	1990	0.664358	53.7925	5.67646e+07
Philippines	1990	0.676019	116.371	6.30085e+07
Lesotho	2021	0.173724	133.887	1.87438e+06
Peru	1990	0.681387	89.3634	2.16342e+07
Honduras	2021	0.174837	87.8866	1.01102e+07
Ecuador	1990	0.68363	87.1733	9.97818e+06
Kyrgyzstan	1990	0.684643	63.5524	4.4639e+06
Tokelau	1990	0.684783	88.2057	1594.58
Sri Lanka	1990	0.68747	59.783	1.71305e+07
Kenya	2021	0.180362	83.6737	5.00624e+07
Nicaragua	2021	0.182132	97.5278	6.66898e+06
Kiribati	2021	0.182286	75.9613	121161
Libya	1990	0.688668	57.4416	4.21502e+06
Cabo Verde	2021	0.182348	113.589	559262
Myanmar	2021	0.188345	45.8223	5.64197e+07
Costa Rica	1990	0.689277	80.272	3.0417e+06
Fiji	1990	0.689491	64.5746	758377
Jamaica	1990	0.689886	87.0224	2.36553e+06
Lebanon	1990	0.69043	63.5883	2.99198e+06
Saudi Arabia	1990	0.69301	52.6252	1.58564e+07
Nauru	1990	0.693509	60.2289	10205.2
Jordan	1990	0.694095	51.6298	3.73572e+06
Guatemala	2021	0.191215	90.7178	1.57674e+07
Bosnia and Herzegovina	1990	0.694917	110.518	4.49828e+06
Tajikistan	2021	0.192627	59.2617	1.01599e+07
South Africa	1990	0.700862	207.696	3.70131e+07
Sudan	2021	0.197449	61.3941	4.3419e+07
Armenia	1990	0.70256	74.297	3.42062e+06
Mauritius	1990	0.702839	50.2018	1.09595e+06
Malaysia	1990	0.705643	25.6787	1.76669e+07
Panama	1990	0.706572	84.7679	2.38896e+06
Albania	1990	0.707165	42.6275	3.3052e+06
Cuba	1990	0.70897	107.876	1.08471e+07
Morocco	2021	0.202314	134.695	3.71766e+07
Turkmenistan	1990	0.70989	52.4361	3.69924e+06
Dominica	1990	0.710017	93.0434	72422.6
El Salvador	2021	0.203787	112.031	6.45023e+06
Cook Islands	1990	0.710023	78.3244	18923
Ghana	2021	0.207557	69.1006	3.42459e+07
Marshall Islands	2021	0.208289	79.8115	56273.1
India	2021	0.358346	224.004	1.41449e+09
Seychelles	1990	0.710035	59.1825	72869.2
Tuvalu	2021	0.388358	93.8246	12367.1
Saint Kitts and Nevis	1990	0.710044	93.4877	41473.3
Uruguay	1990	0.710537	75.4493	3.13942e+06
Bahrain	1990	0.710715	56.2437	506462
Eswatini	2021	0.388481	123.984	1.15524e+06
Chile	1990	0.712814	55.9182	1.32856e+07
Argentina	1990	0.718423	65.1591	3.31111e+07
Niue	1990	0.719462	97.3902	2307.43
Kazakhstan	1990	0.722032	67.3651	1.63929e+07
Samoa	2021	0.388528	78.5346	213640
Azerbaijan	1990	0.723695	65.823	7.32643e+06
Portugal	1990	0.725515	73.5914	1.01371e+07
Kyrgyzstan	2021	0.38926	68.2749	6.86308e+06
Egypt	2021	0.400611	85.344	1.05627e+08
North Macedonia	1990	0.726145	57.8208	1.99231e+06
Belize	2021	0.402898	93.3751	429075
Antigua and Barbuda	1990	0.726217	98.6897	60227.5
American Samoa	1990	0.726226	62.0211	48503.1
Namibia	2021	0.403165	122.5	2.43117e+06
Mongolia	2021	0.403571	68.2949	3.33629e+06
Romania	1990	0.729894	68.2059	2.33798e+07
Dominican Republic	2021	0.40481	106.383	1.10129e+07
Belarus	1990	0.732265	96.7546	1.04444e+07
Trinidad and Tobago	1990	0.732782	87.4822	1.2048e+06
Nauru	2021	0.405044	68.0523	11024.4
Tonga	2021	0.405056	84.056	106300
Poland	1990	0.738805	74.4248	3.81726e+07
Viet Nam	2021	0.415695	52.021	1.00268e+08
Serbia	1990	0.741512	68.788	9.62956e+06
Palestine	2021	0.418367	65.7541	5.13559e+06
Bulgaria	1990	0.743175	77.8071	8.68006e+06
Suriname	2021	0.418538	122.136	579247
Gabon	2021	0.418743	140.471	1.81608e+06
Paraguay	2021	0.419542	120.153	7.16884e+06
Spain	1990	0.749529	74.0145	3.87822e+07
Saint Vincent and the Grenadines	2021	0.419706	130.382	114075
Botswana	2021	0.419962	150.42	2.39326e+06
United Arab Emirates	1990	0.751039	47.4653	1.87088e+06
Ukraine	1990	0.759363	100.637	5.27131e+07
Cyprus	1990	0.761139	60.3006	778050
Hungary	1990	0.762793	60.439	1.03949e+07
Guyana	2021	0.420094	102.813	764740
Maldives	2021	0.420165	59.9981	517208
Qatar	1990	0.763189	53.3743	444838
Philippines	2021	0.43219	160.175	1.1325e+08
Brazil	2021	0.457969	158.91	2.20356e+08
Barbados	1990	0.763242	116.404	253415
Slovakia	1990	0.764079	51.3967	5.28326e+06
Colombia	2021	0.467849	150.959	4.90604e+07
Georgia	1990	0.765943	114.807	5.52303e+06
Georgia	1990	0.766324	114.807	6.63474e+06
Georgia	1990	0.768231	52.3621	5.52303e+06
Georgia	1990	0.768612	52.3621	6.63474e+06
Malta	1990	0.768878	65.3176	370590
Indonesia	2021	0.498478	131.264	2.78914e+08
Equatorial Guinea	2021	0.504556	112.02	1.51231e+06
Puerto Rico	1990	0.769456	111.916	3.61233e+06
Algeria	2021	0.509277	90.188	4.4198e+07
Ecuador	2021	0.512131	126.052	1.80654e+07
Peru	2021	0.516362	130.279	3.62708e+07
Uzbekistan	2021	0.520763	73.0673	3.42329e+07
Iraq	2021	0.525863	72.9936	4.12243e+07
Palau	1990	0.769572	76.9173	15191.9
Kuwait	1990	0.769842	56.9748	1.71855e+06
Mexico	2021	0.540452	112.983	1.29276e+08
Lithuania	1990	0.770472	96.0459	3.67434e+06
Cuba	2021	0.54439	164.867	1.12695e+07
Croatia	1990	0.771349	64.5928	4.86139e+06
Grenada	2021	0.54464	123.922	102627
Saint Lucia	2021	0.544661	142.929	177512
Greece	1990	0.773131	76.843	1.03893e+07
Montenegro	1990	0.773555	60.3142	626192
Estonia	1990	0.773821	73.1543	1.5685e+06
Fiji	2021	0.544763	95.8443	924474
Guam	1990	0.773891	73.3233	136808
South Africa	2021	0.550814	279.659	5.68544e+07
Latvia	1990	0.774312	113.468	2.6581e+06
Czechia	1990	0.77601	62.8095	1.02944e+07
Turkmenistan	2021	0.552567	73.759	5.15837e+06
Tunisia	2021	0.553933	108.954	1.18426e+07
Thailand	2021	0.561258	111.586	6.66832e+07
Jamaica	2021	0.56297	122.13	2.79989e+06
Singapore	1990	0.776811	57.8323	3.0472e+06
Tokelau	2021	0.56303	109.844	1370.97
Azerbaijan	2021	0.564144	89.7897	1.05002e+07
Bermuda	1990	0.776916	122.244	59382.5
Costa Rica	2021	0.56487	129.773	4.7479e+06
Sri Lanka	2021	0.567333	97.3978	2.22701e+07
Armenia	2021	0.568123	118.56	2.99528e+06
Italy	1990	0.785824	90.1716	5.67986e+07
Albania	2021	0.56847	86.5155	2.66786e+06
Northern Mariana Islands	1990	0.787612	63.3485	45122.5
Panama	2021	0.568982	117.674	4.292e+06
Israel	1990	0.788392	54.2054	4.96106e+06
Mauritius	2021	0.569208	91.0361	1.27196e+06
Uruguay	2021	0.569596	87.6171	3.40562e+06
Ireland	1990	0.789112	60.8547	3.60213e+06
China	2021	0.720599	231.428	1.42275e+09
Bosnia and Herzegovina	2021	0.751135	182.16	3.30286e+06
Argentina	2021	0.756031	75.7966	4.54872e+07
American Samoa	2021	0.757001	106.081	49758.6
Kazakhstan	2021	0.759013	79.3507	1.89555e+07
Jordan	2021	0.760723	77.0955	1.23246e+07
Libya	2021	0.761713	93.0829	6.87057e+06
Australia	1990	0.791869	68.6664	1.6859e+07
Niue	2021	0.761859	130.075	1671.67
Slovenia	1990	0.792707	84.4298	1.97353e+06
Seychelles	2021	0.76187	82.3109	105431
France	1990	0.801828	73.2497	5.77712e+07
Greenland	1990	0.803648	46.5363	55559.4
Georgia	2021	0.76317	137.518	3.60729e+06
Georgia	2021	0.763475	137.518	1.07714e+07
Georgia	2021	0.765	76.0779	3.60729e+06
Georgia	2021	0.765305	76.0779	1.07714e+07
Belgium	1990	0.805215	78.7515	9.97887e+06
Georgia	1990	0.807226	114.807	5.52303e+06
Georgia	1990	0.807607	114.807	6.63474e+06
Georgia	1990	0.809514	52.3621	5.52303e+06
Georgia	1990	0.809895	52.3621	6.63474e+06
Malaysia	2021	0.768908	37.9831	3.18122e+07
Portugal	2021	0.770709	103.346	1.06078e+07
Lebanon	2021	0.771521	93.9137	5.54043e+06
Barbados	2021	0.771671	162.273	299025
Dominica	2021	0.771684	130.637	67076.8
Austria	1990	0.811321	78.1951	7.76821e+06
Antigua and Barbuda	2021	0.771695	133.737	89395.7
North Macedonia	2021	0.771928	82.8368	2.17644e+06
New Zealand	1990	0.812101	74.4654	3.41728e+06
Bahrain	2021	0.772136	85.9204	1.5296e+06
Palau	2021	0.772171	137.878	18096.8
Saint Kitts and Nevis	2021	0.772177	136.049	58645.3
Finland	1990	0.812994	75.544	5.00999e+06
Ukraine	2021	0.776748	125.06	4.30778e+07
Andorra	1990	0.813159	61.3355	54362.1
Iceland	1990	0.813201	60.2325	253894
Bulgaria	2021	0.778382	103.404	6.78693e+06
Romania	2021	0.780535	99.1206	1.89386e+07
Trinidad and Tobago	2021	0.781085	140.612	1.39314e+06
Spain	2021	0.785947	98.7292	4.55493e+07
Chile	2021	0.788907	83.7407	1.87978e+07
Northern Mariana Islands	2021	0.789311	122.681	48492.2
Oman	2021	0.789811	67.7629	4.70376e+06
Cook Islands	2021	0.789913	139.567	17747.5
Luxembourg	1990	0.813269	76.4358	381176
Canada	1990	0.817554	59.3602	2.72529e+07
Belarus	2021	0.790902	123.679	9.32466e+06
Sweden	1990	0.819755	92.5304	8.58775e+06
Japan	1990	0.839756	91.7106	1.25828e+08
Hungary	2021	0.792118	79.9945	9.59731e+06
Greece	2021	0.793401	101.751	1.01749e+07
Serbia	2021	0.794563	93.2182	8.91951e+06
Netherlands	1990	0.846042	71.17	1.49219e+07
Montenegro	2021	0.794818	83.9473	618060
Norway	1990	0.847176	85.6325	4.24613e+06
Croatia	2021	0.795278	90.3003	4.20864e+06
Denmark	1990	0.848115	78.1914	5.14373e+06
Malta	2021	0.795414	97.6166	442219
Guam	2021	0.79544	131.379	159196
Italy	2021	0.801789	118.824	5.98115e+07
Israel	2021	0.804076	65.5084	9.59394e+06
Slovakia	2021	0.804855	67.7724	5.42946e+06
Poland	2021	0.809027	107.334	3.82385e+07
San Marino	1990	0.84828	75.3796	23753.4
Saudi Arabia	2021	0.813838	77.7527	3.77042e+07
Germany	1990	0.860817	82.4554	7.99408e+07
Bermuda	2021	0.814645	184.036	63540.8
Puerto Rico	2021	0.814995	178.139	3.29435e+06
Greenland	2021	0.815071	68.2303	56102.5
Czechia	2021	0.8162	84.1298	1.06324e+07
Latvia	2021	0.816624	153.256	1.87033e+06
Cyprus	2021	0.816808	78.914	1.35778e+06
France	2021	0.82388	92.5806	6.63899e+07
Slovenia	2021	0.825508	125.016	2.06965e+06
Australia	2021	0.828288	86.0979	2.57919e+07
Estonia	2021	0.828974	98.2964	1.31083e+06
Monaco	1990	0.863328	102.682	30413
Georgia	2021	0.830299	137.518	3.60729e+06
Georgia	2021	0.830604	137.518	1.07714e+07
Georgia	2021	0.832129	76.0779	3.60729e+06
Georgia	2021	0.832434	76.0779	1.07714e+07
Kuwait	2021	0.833156	90.73	4.65008e+06
Qatar	2021	0.833571	68.5372	2.97706e+06
United Arab Emirates	2021	0.834656	82.9227	9.63115e+06
New Zealand	2021	0.835408	93.4268	5.16951e+06
Belgium	2021	0.836735	92.1639	1.14693e+07
Austria	2021	0.837931	94.3956	8.98231e+06
Singapore	2021	0.838729	91.7019	5.72729e+06
Lithuania	2021	0.83914	139.667	2.7283e+06
Finland	2021	0.839785	97.7907	5.53593e+06
Switzerland	1990	0.864406	76.687	6.86641e+06
Andorra	2021	0.839912	93.2891	85593.3
Japan	2021	0.85346	122.452	1.27697e+08
Canada	2021	0.860144	75.8167	3.74692e+07
Ireland	2021	0.861464	80.4184	4.94137e+06
Iceland	2021	0.861606	80.6678	350386
Luxembourg	2021	0.861681	83.8351	644266
Sweden	2021	0.862795	101.523	1.03735e+07
San Marino	2021	0.863019	101.21	32740.1
Netherlands	2021	0.864845	94.2317	1.72107e+07
Denmark	2021	0.865831	92.0305	5.85178e+06
Germany	2021	0.875012	99.3429	8.53718e+07
Monaco	2021	0.876827	110.35	37863.5
Norway	2021	0.877403	96.9865	5.41807e+06
Switzerland	2021	0.878465	92.9016	8.92281e+06
Russian Federation	1990	0.888297	148.766	1.50985e+08
Taiwan (Province of China)	1990	0.89623	106.606	2.03909e+07
Venezuela (Bolivarian Republic of)	1990	0.899819	76.6209	1.88073e+07
Bolivia (Plurinational State of)	1990	0.901409	83.4599	6.38105e+06
Congo	1990	0.901986	114.327	2.40178e+06
Iran (Islamic Republic of)	1990	0.911015	45.6195	5.71001e+07
Bahamas	1990	0.912846	83.9102	256701
Democratic People's Republic of Korea	1990	0.916083	113.632	2.05914e+07
Gambia	1990	0.916883	66.8061	981601
Democratic Republic of the Congo	1990	0.922895	109.621	3.81477e+07
Brunei Darussalam	1990	0.924132	38.3325	259257
United States of America	1990	0.963985	58.5584	2.54094e+08
Republic of Korea	1990	0.978892	54.1338	4.42453e+07
Syrian Arab Republic	1990	0.982274	37.313	1.27175e+07
United Republic of Tanzania	1990	0.986724	58.0541	2.58374e+07
United States Virgin Islands	1990	0.987551	103.877	106061
Lao People's Democratic Republic	1990	0.988208	34.9302	4.16949e+06
United Kingdom	1990	0.997324	86.2328	5.72993e+07
Sao Tome and Principe	1990	0.99914	77.4365	121281
Republic of Moldova	1990	0.999841	80.8246	4.44734e+06
Micronesia (Federated States of)	1990	0.999997	58.4559	103481
Democratic People's Republic of Korea	2021	0.881454	159.836	2.63923e+07
Lao People's Democratic Republic	2021	0.882796	44.0647	7.37755e+06
Brunei Darussalam	2021	0.883001	63.4552	451136
United States of America	2021	0.918298	79.991	3.32643e+08
Syrian Arab Republic	2021	0.926844	82.0598	1.40304e+07
Republic of Korea	2021	0.932613	101.021	5.15705e+07
Russian Federation	2021	0.949074	236.418	1.44854e+08
United Republic of Tanzania	2021	0.958347	62.8583	5.84479e+07
Republic of Moldova	2021	0.959969	121.53	3.59344e+06
Micronesia (Federated States of)	2021	0.960056	87.6418	102578
Sao Tome and Principe	2021	0.960081	88.4273	216618
Bolivia (Plurinational State of)	2021	0.961337	115.602	1.17971e+07
Congo	2021	0.962159	136.806	5.3916e+06
Venezuela (Bolivarian Republic of)	2021	0.965099	129.32	2.66288e+07
Taiwan (Province of China)	2021	0.968171	198.664	2.36367e+07
Democratic Republic of the Congo	2021	0.978222	116.682	9.00178e+07
United States Virgin Islands	2021	0.980141	179.339	85901.9
Iran (Islamic Republic of)	2021	0.989198	86.7356	8.53559e+07
Bahamas	2021	0.99105	124.563	387966
Gambia	2021	0.991312	74.0136	2.39415e+06
United Kingdom	2021	0.99856	97.3206	6.78484e+07

## Sheet: S5
Table S5 Frontier Analysis of change in DALYs
location_name	SDI	Rate of DALYs (95% UI)	Frontier DALYs	Effective difference	year	Effective difference rank (Age-standardized DALYs rank)
Afghanistan	0.173832	101.074	57.6995	43.3743	1990	4202
Afghanistan	0.176473	101.08	57.6812	43.3986	1991	4199
Afghanistan	0.179634	101.065	57.6756	43.389	1992	4200
Afghanistan	0.180184	101.039	57.6721	43.3671	1993	4204
Afghanistan	0.178519	101.04	57.6763	43.3639	1994	4205
Afghanistan	0.178279	101.05	57.6697	43.3802	1995	4201
Afghanistan	0.178085	101.082	57.678	43.4037	1996	4198
Afghanistan	0.177884	101.078	57.6717	43.4064	1997	4197
Afghanistan	0.177513	101.057	57.6865	43.3703	1998	4203
Afghanistan	0.177075	101.08	57.6734	43.4067	1999	4196
Afghanistan	0.177026	101.091	57.6701	43.4212	2000	4194
Afghanistan	0.177773	101.135	57.6791	43.4562	2001	4193
Afghanistan	0.183808	101.201	57.6712	43.5295	2002	4190
Afghanistan	0.190519	101.254	57.6695	43.5844	2003	4182
Afghanistan	0.196904	101.243	57.6724	43.5703	2004	4185
Afghanistan	0.203928	101.255	57.6705	43.5848	2005	4181
Afghanistan	0.211074	101.201	52.2403	48.9607	2006	3887
Afghanistan	0.219628	101.136	51.2806	49.855	2007	3834
Afghanistan	0.228089	101.057	51.0972	49.9595	2008	3826
Afghanistan	0.237901	100.948	51.0959	49.8522	2009	3835
Afghanistan	0.24776	100.89	51.094	49.796	2010	3843
Afghanistan	0.257042	100.9	51.0956	49.8039	2011	3840
Afghanistan	0.266484	100.895	51.0947	49.8004	2012	3841
Afghanistan	0.275637	100.952	51.0925	49.8598	2013	3833
Afghanistan	0.28403	100.971	51.0957	49.8749	2014	3831
Afghanistan	0.29185	100.92	51.0937	49.8261	2015	3838
Afghanistan	0.299631	100.812	51.0939	49.7178	2016	3848
Afghanistan	0.307425	100.66	51.0947	49.5654	2017	3857
Afghanistan	0.314866	100.498	51.0986	49.3989	2018	3866
Afghanistan	0.322454	100.367	49.7471	50.6196	2019	3784
Afghanistan	0.32983	100.348	47.5978	52.7498	2020	3544
Afghanistan	0.3372	99.9089	46.8599	53.0491	2021	3512
Albania	0.557773	59.6253	40.4627	19.1626	1990	6071
Albania	0.555629	59.677	40.1015	19.5755	1991	6069
Albania	0.553108	59.6981	39.7406	19.9575	1992	6065
Albania	0.552453	59.7135	40.6983	19.0152	1993	6072
Albania	0.553764	59.7331	39.698	20.0351	1994	6064
Albania	0.557041	59.7339	40.866	18.8679	1995	6073
Albania	0.562249	59.6991	38.41	21.2891	1996	5901
Albania	0.566803	59.6376	37.3482	22.2894	1997	5426
Albania	0.572534	59.5605	37.6081	21.9524	1998	5516
Albania	0.578295	59.4939	36.6109	22.883	1999	5410
Albania	0.584664	59.4466	36.2955	23.1511	2000	5392
Albania	0.592413	59.4787	36.2999	23.1789	2001	5382
Albania	0.599866	59.4922	36.1131	23.3791	2002	5329
Albania	0.606971	59.5164	35.957	23.5594	2003	5273
Albania	0.613864	59.5498	35.9396	23.6103	2004	5262
Albania	0.62068	59.5622	35.9458	23.6164	2005	5259
Albania	0.627486	59.5372	35.9235	23.6138	2006	5261
Albania	0.634168	59.4666	35.92	23.5465	2007	5277
Albania	0.640766	59.3991	35.9197	23.4794	2008	5300
Albania	0.646816	59.3531	35.9185	23.4346	2009	5317
Albania	0.652654	59.312	35.918	23.394	2010	5325
Albania	0.658197	59.3193	35.9175	23.4019	2011	5323
Albania	0.663557	59.3387	35.917	23.4217	2012	5320
Albania	0.66874	59.408	35.9143	23.4937	2013	5294
Albania	0.674113	59.4265	35.913	23.5134	2014	5285
Albania	0.679669	59.4424	35.9032	23.5392	2015	5278
Albania	0.685037	59.4502	35.8942	23.556	2016	5275
Albania	0.690379	59.4078	35.892	23.5158	2017	5283
Albania	0.695567	59.3565	35.8877	23.4688	2018	5303
Albania	0.700288	59.3415	35.8886	23.4529	2019	5310
Albania	0.70379	59.3937	35.8916	23.5021	2020	5291
Albania	0.70685	59.4025	35.8901	23.5124	2021	5286
Algeria	0.460487	100.484	46.2289	54.255	1990	3370
Algeria	0.468319	100.527	46.2249	54.3022	1991	3369
Algeria	0.475951	100.58	46.2251	54.3554	1992	3365
Algeria	0.483256	100.609	46.2244	54.3847	1993	3362
Algeria	0.490451	100.616	46.2254	54.3909	1994	3361
Algeria	0.497958	100.592	46.2256	54.3668	1995	3364
Algeria	0.505991	100.542	46.2246	54.3172	1996	3367
Algeria	0.514057	100.465	46.227	54.2375	1997	3373
Algeria	0.522382	100.363	46.225	54.1381	1998	3380
Algeria	0.530786	100.277	46.2272	54.0494	1999	3394
Algeria	0.539482	100.253	46.2253	54.0272	2000	3400
Algeria	0.547529	100.217	43.2021	57.015	2001	3223
Algeria	0.555172	100.138	41.1876	58.9502	2002	2913
Algeria	0.562537	100.097	39.1675	60.9292	2003	2752
Algeria	0.569353	100.066	37.1195	62.946	2004	2658
Algeria	0.576002	100.035	36.4224	63.613	2005	2605
Algeria	0.582126	99.9913	36.3863	63.605	2006	2606
Algeria	0.587791	99.9181	36.1805	63.7376	2007	2596
Algeria	0.593191	99.8971	36.1187	63.7784	2008	2591
Algeria	0.59787	99.888	36.0197	63.8683	2009	2581
Algeria	0.602824	99.8432	36.1768	63.6664	2010	2600
Algeria	0.607826	99.7942	35.9706	63.8236	2011	2585
Algeria	0.612704	99.7708	35.9549	63.8158	2012	2587
Algeria	0.617422	99.7238	35.9328	63.791	2013	2589
Algeria	0.622087	99.6876	35.9253	63.7623	2014	2592
Algeria	0.626746	99.6728	35.9244	63.7484	2015	2594
Algeria	0.631711	99.6617	35.9229	63.7388	2016	2595
Algeria	0.636973	99.5707	35.9212	63.6495	2017	2602
Algeria	0.6425	99.5412	35.9186	63.6226	2018	2604
Algeria	0.648211	99.5119	35.9194	63.5925	2019	2608
Algeria	0.653651	99.6371	35.9184	63.7187	2020	2598
Algeria	0.659501	99.5099	35.9187	63.5912	2021	2609
American Samoa	0.613634	104.032	35.9397	68.0921	1990	2195
American Samoa	0.615848	103.971	35.9317	68.0389	1991	2200
American Samoa	0.618584	103.906	35.9433	67.9626	1992	2211
American Samoa	0.622079	103.833	35.9319	67.9011	1993	2222
American Samoa	0.626053	103.789	35.9228	67.8663	1994	2232
American Samoa	0.629814	103.739	35.9216	67.8169	1995	2247
American Samoa	0.632707	103.702	35.9256	67.7768	1996	2257
American Samoa	0.634927	103.648	35.9229	67.7248	1997	2267
American Samoa	0.636598	103.572	35.9196	67.6525	1998	2281
American Samoa	0.638322	103.518	35.9198	67.5987	1999	2292
American Samoa	0.64061	103.47	35.9201	67.5499	2000	2310
American Samoa	0.643214	103.52	35.9197	67.6006	2001	2291
American Samoa	0.646002	103.618	35.9198	67.6983	2002	2272
American Samoa	0.648952	103.752	35.9199	67.8317	2003	2243
American Samoa	0.651921	103.851	35.9183	67.9331	2004	2217
American Samoa	0.655061	103.871	35.918	67.953	2005	2212
American Samoa	0.657726	103.827	35.9177	67.9095	2006	2220
American Samoa	0.660781	103.754	35.9189	67.8355	2007	2240
American Samoa	0.664026	103.712	35.9166	67.7951	2008	2255
American Samoa	0.667301	103.625	35.9143	67.7107	2009	2270
American Samoa	0.671249	103.578	35.9131	67.6653	2010	2277
American Samoa	0.675979	103.468	35.9129	67.5553	2011	2306
American Samoa	0.680862	103.327	35.906	67.4208	2012	2330
American Samoa	0.685833	103.15	35.8935	67.2567	2013	2355
American Samoa	0.691343	103.005	35.8889	67.1162	2014	2371
American Samoa	0.697163	102.91	35.8921	67.0184	2015	2380
American Samoa	0.702726	102.904	35.8897	67.0143	2016	2381
American Samoa	0.707648	102.927	35.8915	67.0357	2017	2377
American Samoa	0.712801	102.916	35.8878	67.0282	2018	2379
American Samoa	0.717308	102.921	35.8874	67.034	2019	2378
American Samoa	0.720839	102.689	35.8879	66.8015	2020	2394
American Samoa	0.723728	102.685	35.8886	66.7966	2021	2395
Andorra	0.761464	56.5056	35.8912	20.6145	1990	6044
Andorra	0.764709	56.4269	35.8884	20.5384	1991	6047
Andorra	0.767188	56.3934	35.8921	20.5012	1992	6051
Andorra	0.768954	56.3064	35.8931	20.4134	1993	6058
Andorra	0.770024	56.3283	35.8888	20.4394	1994	6056
Andorra	0.770989	56.356	35.8873	20.4687	1995	6055
Andorra	0.772403	56.4227	35.891	20.5317	1996	6049
Andorra	0.774581	56.5302	35.8898	20.6404	1997	6041
Andorra	0.776973	56.5877	35.8872	20.7005	1998	6040
Andorra	0.77963	56.6737	35.8901	20.7836	1999	6035
Andorra	0.781977	56.7456	35.8885	20.8571	2000	6029
Andorra	0.785417	56.7751	35.8914	20.8837	2001	6024
Andorra	0.790159	56.7897	35.8886	20.9011	2002	6023
Andorra	0.797279	56.7992	35.8881	20.911	2003	6021
Andorra	0.804732	56.7986	35.8885	20.9101	2004	6022
Andorra	0.812214	56.7682	35.8877	20.8805	2005	6025
Andorra	0.819787	56.71	35.8875	20.8225	2006	6032
Andorra	0.826617	56.6035	35.8913	20.7122	2007	6038
Andorra	0.831822	56.5019	35.8913	20.6106	2008	6045
Andorra	0.83593	56.4059	35.8879	20.518	2009	6050
Andorra	0.83949	56.3853	35.8909	20.4944	2010	6052
Andorra	0.842795	56.6017	35.8913	20.7104	2011	6039
Andorra	0.845811	56.7013	35.8928	20.8085	2012	6033
Andorra	0.84833	56.7142	35.8873	20.8269	2013	6030
Andorra	0.85101	56.7144	35.8896	20.8248	2014	6031
Andorra	0.853591	56.6822	35.8882	20.794	2015	6034
Andorra	0.856257	56.6302	35.8862	20.744	2016	6036
Andorra	0.859477	56.5285	35.8909	20.6376	2017	6042
Andorra	0.862589	56.4276	35.8912	20.5364	2018	6048
Andorra	0.865621	56.3724	35.8921	20.4803	2019	6053
Andorra	0.867449	56.3679	35.8914	20.4765	2020	6054
Andorra	0.869444	56.522	35.8884	20.6335	2021	6043
Angola	0.270737	181.471	51.1004	130.371	1990	297
Angola	0.275161	181.312	51.1001	130.212	1991	303
Angola	0.279232	181.222	51.0956	130.126	1992	308
Angola	0.281868	181.103	51.0969	130.006	1993	320
Angola	0.284488	181.124	51.095	130.029	1994	318
Angola	0.287448	181.143	51.0961	130.047	1995	314
Angola	0.291421	181.257	51.0935	130.163	1996	305
Angola	0.295434	181.484	51.0989	130.386	1997	296
Angola	0.299553	181.69	51.0999	130.59	1998	290
Angola	0.30372	181.913	51.0932	130.82	1999	283
Angola	0.307603	182.005	51.0942	130.911	2000	275
Angola	0.311698	181.959	51.0932	130.865	2001	277
Angola	0.316707	181.848	51.1015	130.747	2002	286
Angola	0.321777	181.668	50.4377	131.23	2003	267
Angola	0.327395	181.559	48.5798	132.979	2004	224
Angola	0.333785	181.479	47.3804	134.099	2005	197
Angola	0.341013	181.634	46.578	135.056	2006	182
Angola	0.348847	181.9	46.3363	135.564	2007	176
Angola	0.357082	182.139	46.2689	135.87	2008	166
Angola	0.364408	182.375	46.2477	136.127	2009	164
Angola	0.372034	182.49	46.2449	136.245	2010	159
Angola	0.380007	182.535	46.248	136.287	2011	156
Angola	0.387892	182.616	46.2495	136.366	2012	152
Angola	0.395796	182.6	46.249	136.351	2013	153
Angola	0.40372	182.582	46.249	136.333	2014	154
Angola	0.411372	182.561	46.2428	136.319	2015	155
Angola	0.418822	182.37	46.2358	136.134	2016	163
Angola	0.426177	181.973	46.2245	135.749	2017	170
Angola	0.433355	181.56	46.2242	135.335	2018	180
Angola	0.440455	181.361	46.2251	135.136	2019	181
Angola	0.447284	182.038	46.2223	135.816	2020	169
Angola	0.453722	181.082	46.2249	134.857	2021	184
Antigua and Barbuda	0.612105	112.553	35.9636	76.5891	1990	1186
Antigua and Barbuda	0.618817	112.517	35.9503	76.5667	1991	1192
Antigua and Barbuda	0.624696	112.496	35.9246	76.5719	1992	1189
Antigua and Barbuda	0.630076	112.547	35.9209	76.6259	1993	1174
Antigua and Barbuda	0.634769	112.578	35.9204	76.6579	1994	1167
Antigua and Barbuda	0.638009	112.635	35.9184	76.717	1995	1152
Antigua and Barbuda	0.641647	112.682	35.9189	76.7632	1996	1138
Antigua and Barbuda	0.645896	112.723	35.9185	76.8041	1997	1129
Antigua and Barbuda	0.650614	112.727	35.9212	76.8056	1998	1128
Antigua and Barbuda	0.655535	112.717	35.9183	76.7982	1999	1132
Antigua and Barbuda	0.660819	112.706	35.9182	76.788	2000	1135
Antigua and Barbuda	0.665621	112.728	35.9164	76.8116	2001	1126
Antigua and Barbuda	0.670361	112.718	35.9138	76.8041	2002	1130
Antigua and Barbuda	0.675311	112.656	35.9129	76.7432	2003	1143
Antigua and Barbuda	0.680412	112.601	35.8995	76.7012	2004	1156
Antigua and Barbuda	0.685486	112.539	35.8941	76.6449	2005	1170
Antigua and Barbuda	0.690826	112.499	35.8886	76.6101	2006	1178
Antigua and Barbuda	0.69636	112.464	35.8883	76.5761	2007	1188
Antigua and Barbuda	0.702175	112.511	35.8888	76.6221	2008	1175
Antigua and Barbuda	0.707129	112.522	35.8894	76.6328	2009	1172
Antigua and Barbuda	0.711432	112.452	35.8924	76.5595	2010	1194
Antigua and Barbuda	0.71549	112.292	35.8886	76.4031	2011	1231
Antigua and Barbuda	0.719509	112.087	35.8876	76.1989	2012	1273
Antigua and Barbuda	0.722865	111.842	35.8893	75.9526	2013	1319
Antigua and Barbuda	0.725586	111.625	35.8915	75.7333	2014	1372
Antigua and Barbuda	0.728373	111.475	35.89	75.585	2015	1390
Antigua and Barbuda	0.731599	111.345	35.8884	75.4564	2016	1404
Antigua and Barbuda	0.734964	111.234	35.8865	75.348	2017	1418
Antigua and Barbuda	0.738879	111.153	35.8887	75.2642	2018	1433
Antigua and Barbuda	0.743053	111.067	35.8913	75.1755	2019	1446
Antigua and Barbuda	0.746345	110.934	35.8905	75.0432	2020	1467
Antigua and Barbuda	0.749887	110.768	35.8894	74.8789	2021	1512
Argentina	0.587397	66.8019	36.172	30.6299	1990	4742
Argentina	0.591708	66.7975	36.1894	30.6081	1991	4746
Argentina	0.597996	66.7673	36.129	30.6383	1992	4739
Argentina	0.603739	66.7694	35.9905	30.779	1993	4725
Argentina	0.609787	66.7678	35.9637	30.804	1994	4719
Argentina	0.614474	66.7489	35.9531	30.7958	1995	4720
Argentina	0.618943	66.7832	35.9574	30.8258	1996	4717
Argentina	0.623934	66.8192	35.9281	30.8911	1997	4711
Argentina	0.628723	66.8683	35.9204	30.9479	1998	4703
Argentina	0.633175	66.91	35.9234	30.9866	1999	4698
Argentina	0.638194	66.9192	35.9226	30.9966	2000	4695
Argentina	0.642176	66.9098	35.9201	30.9897	2001	4697
Argentina	0.644473	66.8122	35.9202	30.892	2002	4710
Argentina	0.645907	66.7458	35.92	30.8258	2003	4718
Argentina	0.648297	66.6922	35.9198	30.7725	2004	4726
Argentina	0.653369	66.6777	35.9181	30.7596	2005	4727
Argentina	0.657446	66.7078	35.9181	30.7897	2006	4723
Argentina	0.660188	66.7598	35.918	30.8418	2007	4715
Argentina	0.663079	66.8826	35.9167	30.9659	2008	4701
Argentina	0.665912	66.9685	35.9166	31.0519	2009	4688
Argentina	0.669926	67.0007	35.9145	31.0862	2010	4681
Argentina	0.675243	66.9366	35.9128	31.0238	2011	4692
Argentina	0.679218	66.8174	35.9036	30.9138	2012	4706
Argentina	0.681633	66.655	35.9042	30.7507	2013	4728
Argentina	0.684975	66.5301	35.8973	30.6328	2014	4741
Argentina	0.69171	66.4553	35.8898	30.5655	2015	4752
Argentina	0.698618	66.4116	35.8896	30.522	2016	4756
Argentina	0.705136	66.3728	35.8905	30.4823	2017	4758
Argentina	0.712889	66.3432	35.8904	30.4528	2018	4764
Argentina	0.719003	66.3068	35.8907	30.4161	2019	4768
Argentina	0.721294	66.4342	35.8904	30.5438	2020	4754
Argentina	0.723123	66.2092	35.8895	30.3197	2021	4775
Armenia	0.544415	87.6773	46.2269	41.4504	1990	4298
Armenia	0.547562	87.702	42.6194	45.0826	1991	4108
Armenia	0.548975	87.6883	43.225	44.4632	1992	4153
Armenia	0.551215	87.7029	42.9656	44.7373	1993	4138
Armenia	0.553784	87.7315	40.9562	46.7752	1994	3977
Armenia	0.556816	87.7082	41.1954	46.5129	1995	3981
Armenia	0.560538	87.68	38.9207	48.7593	1996	3889
Armenia	0.564627	87.6625	38.7347	48.9277	1997	3888
Armenia	0.569557	87.6699	37.6977	49.9721	1998	3825
Armenia	0.574323	87.6201	37.7832	49.8369	1999	3837
Armenia	0.579438	87.5759	36.4401	51.1358	2000	3762
Armenia	0.585419	87.5507	36.3688	51.1819	2001	3756
Armenia	0.592711	87.5176	36.155	51.3626	2002	3727
Armenia	0.600809	87.5003	36.0531	51.4472	2003	3707
Armenia	0.609032	87.4955	35.9683	51.5272	2004	3696
Armenia	0.61776	87.4899	35.9361	51.5538	2005	3687
Armenia	0.626688	87.4813	35.9197	51.5616	2006	3685
Armenia	0.635871	87.4812	35.9225	51.5587	2007	3686
Armenia	0.644432	87.5028	35.9189	51.5839	2008	3679
Armenia	0.649715	87.4841	35.9186	51.5655	2009	3683
Armenia	0.654812	87.4819	35.9186	51.5634	2010	3684
Armenia	0.659818	87.4674	35.918	51.5494	2011	3689
Armenia	0.664833	87.4253	35.916	51.5093	2012	3697
Armenia	0.669534	87.4015	35.9142	51.4873	2013	3701
Armenia	0.673932	87.3732	35.9131	51.4601	2014	3706
Armenia	0.678055	87.3068	35.9018	51.405	2015	3719
Armenia	0.681746	87.3212	35.9018	51.4194	2016	3718
Armenia	0.68598	87.2474	35.8997	51.3477	2017	3732
Armenia	0.690277	87.2224	35.8883	51.3341	2018	3734
Armenia	0.694766	87.1547	35.8879	51.2668	2019	3747
Armenia	0.698269	87.1871	35.888	51.2991	2020	3744
Armenia	0.701833	87.0678	35.8885	51.1793	2021	3758
Australia	0.725983	62.7075	35.8887	26.8188	1990	5103
Australia	0.72976	62.7491	35.8883	26.8608	1991	5087
Australia	0.733901	62.7545	35.8875	26.8671	1992	5080
Australia	0.738375	62.7698	35.8884	26.8814	1993	5072
Australia	0.742847	62.7635	35.8919	26.8716	1994	5074
Australia	0.747427	62.755	35.8884	26.8666	1995	5081
Australia	0.751992	62.7525	35.8885	26.864	1996	5083
Australia	0.756634	62.7762	35.8903	26.8859	1997	5070
Australia	0.761133	62.7605	35.8872	26.8734	1998	5073
Australia	0.765698	62.7602	35.8893	26.8709	1999	5076
Australia	0.770224	62.7513	35.8888	26.8624	2000	5084
Australia	0.774663	62.7154	35.892	26.8234	2001	5101
Australia	0.779361	62.7402	35.8879	26.8523	2002	5091
Australia	0.7836	62.7092	35.8877	26.8214	2003	5102
Australia	0.787017	62.7202	35.8891	26.831	2004	5098
Australia	0.789616	62.716	35.8899	26.8261	2005	5100
Australia	0.791156	62.6881	35.8872	26.8009	2006	5110
Australia	0.792533	62.6436	35.8859	26.7577	2007	5118
Australia	0.795293	62.6251	35.8902	26.735	2008	5126
Australia	0.799174	62.5885	35.8884	26.7001	2009	5138
Australia	0.803562	62.5805	35.8883	26.6922	2010	5139
Australia	0.80752	62.6008	35.8891	26.7117	2011	5135
Australia	0.811644	62.6552	35.8896	26.7656	2012	5116
Australia	0.816454	62.7014	35.8896	26.8119	2013	5106
Australia	0.820841	62.7587	35.8888	26.8699	2014	5078
Australia	0.824861	62.7854	35.8873	26.8982	2015	5065
Australia	0.82856	62.7614	35.8914	26.87	2016	5077
Australia	0.831798	62.6837	35.8895	26.7942	2017	5113
Australia	0.835355	62.5955	35.8881	26.7075	2018	5136
Australia	0.839317	62.5156	35.8878	26.6278	2019	5148
Australia	0.842051	62.1711	35.8895	26.2816	2020	5155
Australia	0.844253	62.5552	35.8875	26.6677	2021	5144
Austria	0.749854	58.2998	35.8909	22.4088	1990	5421
Austria	0.751653	58.2202	35.8901	22.3301	1991	5422
Austria	0.754375	58.1583	35.8866	22.2717	1992	5433
Austria	0.758805	58.12	35.8902	22.2298	1993	5438
Austria	0.764704	58.0482	35.8911	22.1571	1994	5445
Austria	0.769827	58.0414	35.888	22.1534	1995	5446
Austria	0.774447	58.004	35.8892	22.1148	1996	5453
Austria	0.779233	57.9976	35.8925	22.1051	1997	5459
Austria	0.783521	58.0085	35.8924	22.1162	1998	5451
Austria	0.787452	58.0088	35.888	22.1208	1999	5449
Austria	0.791848	58.0024	35.8882	22.1142	2000	5454
Austria	0.79577	57.9769	35.8884	22.0885	2001	5466
Austria	0.799154	57.9896	35.8898	22.0998	2002	5462
Austria	0.802043	58.0002	35.8885	22.1117	2003	5456
Austria	0.804889	57.9961	35.8889	22.1072	2004	5457
Austria	0.808419	57.963	35.8887	22.0742	2005	5470
Austria	0.812065	57.8592	35.8896	21.9696	2006	5507
Austria	0.815481	57.7414	35.8919	21.8495	2007	5577
Austria	0.818794	57.6086	35.8869	21.7217	2008	5636
Austria	0.821541	57.4776	35.8872	21.5904	2009	5695
Austria	0.8245	57.3981	35.8881	21.51	2010	5759
Austria	0.828002	57.3916	35.8906	21.501	2011	5773
Austria	0.831113	57.3926	35.8881	21.5045	2012	5766
Austria	0.83368	57.4333	35.8916	21.5416	2013	5729
Austria	0.835839	57.4305	35.8879	21.5426	2014	5728
Austria	0.83758	57.4126	35.8888	21.5238	2015	5748
Austria	0.839884	57.3641	35.8919	21.4722	2016	5792
Austria	0.843173	57.2847	35.8941	21.3906	2017	5840
Austria	0.846614	57.1888	35.8902	21.2986	2018	5898
Austria	0.849863	57.1343	35.8912	21.2431	2019	5932
Austria	0.85202	57.2421	35.8916	21.3504	2020	5866
Austria	0.853837	57.4997	35.8904	21.6093	2021	5682
Azerbaijan	0.595986	88.2497	35.9948	52.2549	1990	3592
Azerbaijan	0.595808	88.2327	35.9966	52.2361	1991	3594
Azerbaijan	0.594651	88.2218	36.0336	52.1882	1992	3600
Azerbaijan	0.593543	88.2065	36.1919	52.0146	1993	3623
Azerbaijan	0.592089	88.2079	36.2687	51.9393	1994	3637
Azerbaijan	0.589441	88.1557	36.1643	51.9913	1995	3630
Azerbaijan	0.586316	88.1255	36.1359	51.9896	1996	3632
Azerbaijan	0.583222	88.0958	36.7063	51.3895	1997	3722
Azerbaijan	0.580393	88.0629	36.8233	51.2396	1998	3749
Azerbaijan	0.579193	88.0246	36.5308	51.4938	1999	3700
Azerbaijan	0.580021	87.9952	36.6158	51.3794	2000	3724
Azerbaijan	0.582194	87.9108	36.5332	51.3776	2001	3725
Azerbaijan	0.585716	87.8092	36.2558	51.5535	2002	3688
Azerbaijan	0.590039	87.7047	36.4691	51.2356	2003	3752
Azerbaijan	0.594646	87.6194	36.0759	51.5435	2004	3693
Azerbaijan	0.602485	87.5513	36.0107	51.5406	2005	3694
Azerbaijan	0.613771	87.5628	35.9433	51.6195	2006	3674
Azerbaijan	0.626111	87.5978	35.9214	51.6763	2007	3663
Azerbaijan	0.636901	87.5963	35.9242	51.6721	2008	3664
Azerbaijan	0.645163	87.6228	35.919	51.7038	2009	3659
Azerbaijan	0.652057	87.596	35.9186	51.6774	2010	3662
Azerbaijan	0.657972	87.5744	35.918	51.6563	2011	3670
Azerbaijan	0.662897	87.5158	35.9165	51.5993	2012	3677
Azerbaijan	0.667659	87.4628	35.9141	51.5488	2013	3690
Azerbaijan	0.672163	87.3801	35.9131	51.467	2014	3704
Azerbaijan	0.676245	87.3405	35.9133	51.4272	2015	3716
Azerbaijan	0.679808	87.3401	35.9005	51.4396	2016	3710
Azerbaijan	0.683263	87.3905	35.8967	51.4938	2017	3699
Azerbaijan	0.686561	87.431	35.8959	51.5351	2018	3695
Azerbaijan	0.689835	87.4746	35.8883	51.5863	2019	3678
Azerbaijan	0.692605	87.311	35.8887	51.4223	2020	3717
Azerbaijan	0.694851	87.2236	35.8905	51.3332	2021	3736
Bahamas	0.693509	112.411	35.8889	76.5218	1990	1201
Bahamas	0.689127	112.317	35.8877	76.4292	1991	1226
Bahamas	0.687344	112.229	35.8944	76.3345	1992	1243
Bahamas	0.693817	112.161	35.8878	76.273	1993	1258
Bahamas	0.70682	112.122	35.8912	76.2313	1994	1264
Bahamas	0.719382	112.078	35.8904	76.1877	1995	1277
Bahamas	0.728479	112.059	35.8896	76.1698	1996	1280
Bahamas	0.734781	112.011	35.8873	76.1239	1997	1291
Bahamas	0.739281	111.923	35.8904	76.033	1998	1310
Bahamas	0.741623	111.855	35.8905	75.9644	1999	1318
Bahamas	0.742518	111.828	35.8932	75.9346	2000	1328
Bahamas	0.743593	111.783	35.8896	75.8933	2001	1334
Bahamas	0.74625	111.758	35.8897	75.868	2002	1341
Bahamas	0.749917	111.757	35.8915	75.8656	2003	1342
Bahamas	0.75376	111.748	35.8892	75.8591	2004	1343
Bahamas	0.756783	111.702	35.8931	75.8085	2005	1354
Bahamas	0.759186	111.721	35.8897	75.8311	2006	1350
Bahamas	0.761991	111.76	35.8896	75.8699	2007	1340
Bahamas	0.765591	111.768	35.8931	75.8752	2008	1338
Bahamas	0.769562	111.79	35.8903	75.8999	2009	1332
Bahamas	0.77412	111.762	35.8887	75.8736	2010	1339
Bahamas	0.778282	111.742	35.8868	75.8552	2011	1344
Bahamas	0.781839	111.7	35.8893	75.8112	2012	1353
Bahamas	0.784624	111.663	35.8897	75.7732	2013	1363
Bahamas	0.787253	111.634	35.8884	75.7454	2014	1369
Bahamas	0.789956	111.605	35.89	75.7148	2015	1374
Bahamas	0.792739	111.552	35.8879	75.6642	2016	1380
Bahamas	0.795347	111.466	35.8875	75.5786	2017	1392
Bahamas	0.798179	111.448	35.8892	75.5588	2018	1393
Bahamas	0.801033	111.411	35.8884	75.5229	2019	1396
Bahamas	0.802948	111.519	35.888	75.6306	2020	1384
Bahamas	0.805021	111.355	35.8925	75.4623	2021	1403
Bahrain	0.584579	97.7585	36.1586	61.5999	1990	2722
Bahrain	0.590597	97.7739	36.2175	61.5564	1991	2723
Bahrain	0.59604	97.782	36.1027	61.6793	1992	2718
Bahrain	0.602166	97.7946	36.0445	61.7501	1993	2713
Bahrain	0.608134	97.7284	35.9782	61.7503	1994	2712
Bahrain	0.613851	97.6931	35.9553	61.7378	1995	2714
Bahrain	0.619485	97.6292	35.9292	61.7	1996	2716
Bahrain	0.624596	97.6037	35.9266	61.677	1997	2719
Bahrain	0.630738	97.5272	35.9262	61.601	1998	2721
Bahrain	0.638083	97.4117	35.9203	61.4915	1999	2726
Bahrain	0.646751	97.308	35.9184	61.3896	2000	2729
Bahrain	0.657196	97.2493	35.9179	61.3314	2001	2730
Bahrain	0.664901	97.1574	35.9164	61.241	2002	2732
Bahrain	0.669564	97.0322	35.9136	61.1187	2003	2739
Bahrain	0.674148	96.886	35.9131	60.9729	2004	2750
Bahrain	0.679791	96.739	35.9032	60.8359	2005	2762
Bahrain	0.686144	96.6534	35.8939	60.7596	2006	2775
Bahrain	0.693045	96.5925	35.8906	60.7019	2007	2783
Bahrain	0.699806	96.515	35.8886	60.6264	2008	2790
Bahrain	0.704886	96.434	35.8908	60.5432	2009	2800
Bahrain	0.707903	96.3276	35.8877	60.4399	2010	2809
Bahrain	0.708959	96.2439	35.8938	60.3501	2011	2816
Bahrain	0.710362	96.2325	35.8876	60.3448	2012	2818
Bahrain	0.713343	96.1942	35.888	60.3062	2013	2819
Bahrain	0.716768	96.1491	35.891	60.2582	2014	2821
Bahrain	0.719927	96.0431	35.8899	60.1532	2015	2829
Bahrain	0.723611	96.008	35.8881	60.1199	2016	2832
Bahrain	0.729323	95.9921	35.8906	60.1015	2017	2835
Bahrain	0.736193	95.9031	35.8917	60.0114	2018	2836
Bahrain	0.742848	95.8448	35.8907	59.9541	2019	2840
Bahrain	0.748103	95.5589	35.8889	59.67	2020	2859
Bahrain	0.753043	95.5523	35.8904	59.6619	2021	2861
Bangladesh	0.228549	103.668	51.0947	52.5733	1990	3562
Bangladesh	0.237207	97.5283	51.0968	46.4316	1991	3983
Bangladesh	0.245248	91.8941	51.0961	40.798	1992	4346
Bangladesh	0.252091	87.2452	51.0971	36.1481	1993	4518
Bangladesh	0.258997	84.0634	51.0977	32.9657	1994	4625
Bangladesh	0.265294	82.8229	51.0957	31.7272	1995	4656
Bangladesh	0.271178	82.6978	51.0987	31.5991	1996	4658
Bangladesh	0.277773	82.6146	51.0936	31.521	1997	4660
Bangladesh	0.284516	82.5651	51.0968	31.4684	1998	4663
Bangladesh	0.290951	82.5575	51.0979	31.4596	1999	4664
Bangladesh	0.297252	82.5397	51.0952	31.4444	2000	4665
Bangladesh	0.303189	82.599	51.0955	31.5035	2001	4661
Bangladesh	0.30864	82.6551	51.0976	31.5575	2002	4659
Bangladesh	0.31436	82.7534	51.0972	31.6563	2003	4657
Bangladesh	0.320923	82.8841	50.1713	32.7129	2004	4629
Bangladesh	0.328091	83.0232	48.3671	34.6561	2005	4554
Bangladesh	0.335691	83.1841	46.6807	36.5034	2006	4507
Bangladesh	0.343933	83.3648	46.6521	36.7127	2007	4498
Bangladesh	0.35252	83.5239	46.3	37.2239	2008	4466
Bangladesh	0.361482	83.7304	46.2432	37.4872	2009	4445
Bangladesh	0.370599	83.9819	46.2453	37.7366	2010	4415
Bangladesh	0.380125	86.3064	46.2443	40.0621	2011	4362
Bangladesh	0.390624	91.4977	46.2432	45.2545	2012	4082
Bangladesh	0.401706	97.6774	46.2464	51.4309	2013	3714
Bangladesh	0.413263	102.912	46.2421	56.6703	2014	3236
Bangladesh	0.425482	105.299	46.226	59.0732	2015	2893
Bangladesh	0.43771	105.497	46.228	59.2691	2016	2878
Bangladesh	0.449752	105.689	46.2263	59.4631	2017	2868
Bangladesh	0.461718	105.859	46.2278	59.6309	2018	2864
Bangladesh	0.473265	105.903	46.2229	59.6802	2019	2857
Bangladesh	0.483079	104.976	46.2248	58.7508	2020	2948
Bangladesh	0.492421	105.793	46.2285	59.5642	2021	2867
Barbados	0.653583	113.268	35.9175	77.3502	1990	1070
Barbados	0.656654	113.095	35.9177	77.1768	1991	1086
Barbados	0.662447	112.939	35.9179	77.0215	1992	1101
Barbados	0.668815	112.842	35.9145	76.9276	1993	1113
Barbados	0.673409	112.727	35.913	76.8141	1994	1125
Barbados	0.676012	112.664	35.9131	76.7507	1995	1141
Barbados	0.677193	112.624	35.9059	76.7177	1996	1151
Barbados	0.678645	112.579	35.9005	76.6786	1997	1160
Barbados	0.679827	112.509	35.9028	76.6065	1998	1182
Barbados	0.680398	112.443	35.9032	76.5401	1999	1196
Barbados	0.681304	112.372	35.9039	76.4678	2000	1215
Barbados	0.683329	112.337	35.8953	76.4417	2001	1224
Barbados	0.687808	112.258	35.8919	76.366	2002	1239
Barbados	0.693236	112.19	35.8883	76.302	2003	1249
Barbados	0.69803	112.132	35.8899	76.2425	2004	1262
Barbados	0.70151	112.098	35.8905	76.208	2005	1270
Barbados	0.703856	112.114	35.8897	76.2243	2006	1265
Barbados	0.705872	112.188	35.8906	76.2972	2007	1250
Barbados	0.708514	112.291	35.8892	76.4022	2008	1233
Barbados	0.712143	112.37	35.8899	76.4797	2009	1214
Barbados	0.716209	112.324	35.8885	76.4356	2010	1225
Barbados	0.720061	112.284	35.8885	76.3959	2011	1234
Barbados	0.724162	112.155	35.8865	76.2686	2012	1259
Barbados	0.727826	112.016	35.8893	76.1269	2013	1289
Barbados	0.730383	111.893	35.89	76.0033	2014	1312
Barbados	0.732603	111.789	35.8953	75.8934	2015	1333
Barbados	0.734913	111.776	35.8887	75.8872	2016	1336
Barbados	0.737157	111.691	35.8903	75.8002	2017	1356
Barbados	0.739531	111.655	35.8895	75.7656	2018	1365
Barbados	0.742239	111.623	35.8905	75.7324	2019	1373
Barbados	0.744367	111.518	35.8912	75.6271	2020	1385
Barbados	0.746749	111.323	35.8882	75.435	2021	1408
Belarus	0.622447	81.2067	35.9249	45.2817	1990	4075
Belarus	0.627038	81.1992	35.9207	45.2785	1991	4076
Belarus	0.632892	81.1949	35.9181	45.2768	1992	4077
Belarus	0.639394	81.1945	35.9198	45.2746	1993	4079
Belarus	0.644653	81.1971	35.9211	45.276	1994	4078
Belarus	0.64896	81.1832	35.92	45.2633	1995	4080
Belarus	0.652855	81.153	35.9193	45.2337	1996	4085
Belarus	0.655627	81.1185	35.9178	45.2007	1997	4086
Belarus	0.657246	81.0648	35.9176	45.1472	1998	4097
Belarus	0.660171	81.0139	35.918	45.0959	1999	4106
Belarus	0.664706	81.0248	35.9161	45.1087	2000	4103
Belarus	0.671333	81.0018	35.9132	45.0886	2001	4107
Belarus	0.678122	81.016	35.9051	45.1109	2002	4102
Belarus	0.684869	81.021	35.8961	45.1249	2003	4099
Belarus	0.692502	81.0366	35.8877	45.1489	2004	4096
Belarus	0.698985	81.011	35.8929	45.1181	2005	4101
Belarus	0.705119	81.0084	35.888	45.1204	2006	4100
Belarus	0.711497	80.9672	35.8883	45.0789	2007	4110
Belarus	0.719121	80.8861	35.888	44.9981	2008	4118
Belarus	0.727293	80.8367	35.8891	44.9475	2009	4123
Belarus	0.734955	80.8401	35.8909	44.9492	2010	4122
Belarus	0.739504	80.8732	35.8892	44.984	2011	4120
Belarus	0.743469	80.9417	35.8895	45.0521	2012	4113
Belarus	0.748529	81.0785	35.8889	45.1896	2013	4089
Belarus	0.753511	81.1705	35.8875	45.2829	2014	4074
Belarus	0.758206	81.2241	35.8882	45.3359	2015	4065
Belarus	0.764328	81.2175	35.8881	45.3294	2016	4067
Belarus	0.771131	81.2215	35.8909	45.3307	2017	4066
Belarus	0.776569	81.1961	35.8906	45.3055	2018	4071
Belarus	0.780508	81.2257	35.8893	45.3364	2019	4064
Belarus	0.782382	81.0262	35.8876	45.1386	2020	4098
Belarus	0.784485	80.8867	35.8873	44.9994	2021	4117
Belgium	0.737391	57.8719	35.8897	21.9822	1990	5501
Belgium	0.742173	57.8284	35.8878	21.9407	1991	5522
Belgium	0.748012	57.7812	35.8909	21.8903	1992	5559
Belgium	0.753685	57.7626	35.8888	21.8738	1993	5563
Belgium	0.758904	57.7408	35.8887	21.8522	1994	5575
Belgium	0.76317	57.7164	35.8886	21.8278	1995	5588
Belgium	0.766826	57.7009	35.8891	21.8118	1996	5596
Belgium	0.770814	57.7102	35.8877	21.8225	1997	5589
Belgium	0.774228	57.7218	35.8906	21.8312	1998	5586
Belgium	0.777041	57.7231	35.8892	21.8339	1999	5585
Belgium	0.780396	57.6933	35.8897	21.8036	2000	5600
Belgium	0.784713	57.6746	35.892	21.7827	2001	5616
Belgium	0.788836	57.6596	35.8894	21.7702	2002	5622
Belgium	0.792014	57.667	35.8903	21.7767	2003	5618
Belgium	0.795225	57.6782	35.889	21.7891	2004	5612
Belgium	0.798497	57.623	35.8916	21.7314	2005	5632
Belgium	0.801573	57.5594	35.8881	21.6714	2006	5658
Belgium	0.804613	57.4693	35.8906	21.5788	2007	5704
Belgium	0.807758	57.3611	35.8895	21.4716	2008	5793
Belgium	0.811056	57.2485	35.8916	21.3569	2009	5860
Belgium	0.81503	57.2	35.8896	21.3104	2010	5890
Belgium	0.81947	57.1726	35.8909	21.2817	2011	5908
Belgium	0.824226	57.1565	35.8878	21.2687	2012	5921
Belgium	0.82862	57.1675	35.8884	21.2791	2013	5911
Belgium	0.832425	57.1693	35.8891	21.2802	2014	5910
Belgium	0.835878	57.1599	35.8885	21.2714	2015	5918
Belgium	0.839463	57.1146	35.888	21.2266	2016	5939
Belgium	0.843212	57.0173	35.888	21.1293	2017	5979
Belgium	0.846618	56.9591	35.8874	21.0717	2018	5996
Belgium	0.849498	56.8901	35.8907	20.9994	2019	6007
Belgium	0.851347	56.9917	35.8876	21.1041	2020	5983
Belgium	0.853654	57.2205	35.8924	21.3282	2021	5876
Belize	0.423727	110.638	46.2387	64.3989	1990	2544
Belize	0.433834	110.524	46.2259	64.2978	1991	2555
Belize	0.444199	110.404	46.2251	64.1793	1992	2565
Belize	0.455259	110.351	46.2271	64.1241	1993	2568
Belize	0.465729	110.314	46.2232	64.091	1994	2574
Belize	0.475279	110.261	46.2279	64.0333	1995	2577
Belize	0.482702	110.292	46.2233	64.0689	1996	2575
Belize	0.48802	110.333	46.2241	64.1085	1997	2570
Belize	0.491819	110.463	46.2238	64.2396	1998	2559
Belize	0.49507	110.581	46.2239	64.357	1999	2546
Belize	0.498644	110.665	46.2268	64.4384	2000	2542
Belize	0.502399	110.627	46.2233	64.4037	2001	2543
Belize	0.506872	110.543	46.2248	64.3183	2002	2553
Belize	0.512679	110.461	46.2282	64.2332	2003	2560
Belize	0.519697	110.368	46.2232	64.1452	2004	2567
Belize	0.527231	110.322	46.2255	64.0961	2005	2573
Belize	0.53489	110.338	46.2256	64.1122	2006	2569
Belize	0.541901	110.326	46.2224	64.1039	2007	2572
Belize	0.548093	110.315	42.9879	67.3268	2008	2344
Belize	0.553466	110.331	40.8284	69.5025	2009	2032
Belize	0.558547	110.384	38.3011	72.083	2010	1894
Belize	0.56344	110.422	38.6063	71.8162	2011	1940
Belize	0.568456	110.46	38.8264	71.6341	2012	1956
Belize	0.573236	110.536	37.5	73.036	2013	1722
Belize	0.578091	110.574	36.5212	74.0524	2014	1645
Belize	0.583279	110.647	36.4368	74.2103	2015	1622
Belize	0.588276	110.684	36.3966	74.2873	2016	1605
Belize	0.593337	110.732	36.088	74.6442	2017	1553
Belize	0.598512	110.794	36.1114	74.6828	2018	1546
Belize	0.603352	110.849	36.1175	74.7318	2019	1539
Belize	0.60706	110.772	35.9729	74.7992	2020	1532
Belize	0.610229	110.505	35.9989	74.5058	2021	1582
Benin	0.218907	123.318	51.4024	71.9151	1990	1932
Benin	0.222539	123.395	51.0953	72.2996	1991	1840
Benin	0.226323	123.478	51.1087	72.3694	1992	1823
Benin	0.230313	123.527	51.0952	72.4322	1993	1807
Benin	0.234032	123.546	51.0961	72.4502	1994	1801
Benin	0.23801	123.569	51.097	72.4721	1995	1796
Benin	0.241895	123.544	51.1013	72.4429	1996	1803
Benin	0.245732	123.46	51.0955	72.3648	1997	1825
Benin	0.249376	123.414	51.0969	72.317	1998	1833
Benin	0.253215	123.322	51.095	72.2266	1999	1855
Benin	0.257381	123.279	51.0937	72.1856	2000	1869
Benin	0.261388	123.285	51.0966	72.1888	2001	1866
Benin	0.265417	123.309	51.0977	72.2111	2002	1860
Benin	0.269544	123.33	51.0972	72.2329	2003	1854
Benin	0.273941	123.276	51.0982	72.1777	2004	1872
Benin	0.278407	123.254	51.0983	72.1555	2005	1875
Benin	0.282934	123.243	51.0941	72.1489	2006	1878
Benin	0.287673	123.246	51.0965	72.1497	2007	1877
Benin	0.292627	123.246	51.0926	72.1531	2008	1876
Benin	0.297702	123.223	51.0938	72.129	2009	1884
Benin	0.302809	123.187	51.0955	72.0911	2010	1891
Benin	0.307926	123.227	51.0956	72.1313	2011	1883
Benin	0.313374	123.197	51.0969	72.0996	2012	1889
Benin	0.319319	123.199	50.4631	72.736	2013	1750
Benin	0.325727	123.148	48.3171	74.8305	2014	1522
Benin	0.332216	123.17	47.3855	75.784	2015	1358
Benin	0.338764	123.187	46.7279	76.4593	2016	1218
Benin	0.345607	123.254	46.3047	76.9489	2017	1111
Benin	0.352653	123.316	46.2904	77.0258	2018	1100
Benin	0.360031	123.392	46.2433	77.149	2019	1090
Benin	0.366964	123.239	46.2469	76.9919	2020	1103
Benin	0.373487	123.373	46.2432	77.1301	2021	1091
Bermuda	0.696451	112.475	35.8911	76.5837	1990	1187
Bermuda	0.700277	112.424	35.8914	76.5325	1991	1197
Bermuda	0.703984	112.386	35.8893	76.4963	1992	1207
Bermuda	0.707678	112.314	35.8886	76.4259	1993	1227
Bermuda	0.711069	112.26	35.8905	76.3695	1994	1238
Bermuda	0.714469	112.225	35.8918	76.3337	1995	1244
Bermuda	0.717832	112.187	35.8905	76.2967	1996	1252
Bermuda	0.721643	112.152	35.8898	76.2622	1997	1261
Bermuda	0.725854	112.101	35.8891	76.2114	1998	1268
Bermuda	0.73054	112.052	35.89	76.162	1999	1283
Bermuda	0.735997	112.014	35.8887	76.1252	2000	1290
Bermuda	0.741919	111.95	35.8887	76.0618	2001	1303
Bermuda	0.747545	111.855	35.8889	75.9663	2002	1317
Bermuda	0.753305	111.743	35.8905	75.8524	2003	1346
Bermuda	0.759009	111.661	35.8876	75.7737	2004	1362
Bermuda	0.764691	111.649	35.8902	75.7583	2005	1367
Bermuda	0.770597	111.684	35.8876	75.7967	2006	1357
Bermuda	0.776114	111.741	35.8878	75.8528	2007	1345
Bermuda	0.780358	111.8	35.8917	75.9078	2008	1329
Bermuda	0.784759	111.841	35.8914	75.9492	2009	1321
Bermuda	0.789181	111.836	35.8919	75.944	2010	1323
Bermuda	0.793381	111.792	35.89	75.9017	2011	1331
Bermuda	0.797485	111.693	35.8904	75.8026	2012	1355
Bermuda	0.801388	111.554	35.8914	75.6629	2013	1381
Bermuda	0.804923	111.473	35.8873	75.5859	2014	1389
Bermuda	0.807999	111.386	35.8906	75.4955	2015	1400
Bermuda	0.810551	111.256	35.8872	75.3688	2016	1417
Bermuda	0.812807	111.119	35.8909	75.2282	2017	1442
Bermuda	0.814893	110.984	35.8872	75.0968	2018	1459
Bermuda	0.817	110.917	35.8911	75.0259	2019	1475
Bermuda	0.819203	111.174	35.89	75.2844	2020	1429
Bermuda	0.821365	110.574	35.891	74.6832	2021	1545
Bhutan	0.21504	129.014	51.441	77.5728	1990	1055
Bhutan	0.221312	128.98	51.1032	77.8768	1991	1034
Bhutan	0.228148	128.932	51.0967	77.8351	1992	1038
Bhutan	0.236005	128.897	51.0945	77.802	1993	1041
Bhutan	0.244331	128.85	51.097	77.7528	1994	1042
Bhutan	0.253292	128.789	51.0951	77.694	1995	1048
Bhutan	0.262363	128.615	51.097	77.5178	1996	1061
Bhutan	0.271487	128.374	51.0947	77.279	1997	1080
Bhutan	0.28044	128.07	51.0936	76.9769	1998	1105
Bhutan	0.28951	127.84	51.0978	76.7422	1999	1144
Bhutan	0.298805	127.727	51.0951	76.6319	2000	1173
Bhutan	0.308201	127.684	51.0946	76.5894	2001	1184
Bhutan	0.317944	127.76	51.0961	76.6637	2002	1164
Bhutan	0.32767	127.864	48.2419	79.6222	2003	923
Bhutan	0.337286	127.961	46.8949	81.0665	2004	902
Bhutan	0.346999	127.986	46.2763	81.7097	2005	886
Bhutan	0.356824	127.981	46.2446	81.7361	2006	884
Bhutan	0.36756	127.871	46.2522	81.6188	2007	889
Bhutan	0.378234	127.747	46.25	81.4972	2008	894
Bhutan	0.388977	127.682	46.2489	81.4328	2009	897
Bhutan	0.399752	127.661	46.2469	81.4137	2010	898
Bhutan	0.410149	127.691	46.2534	81.4371	2011	896
Bhutan	0.419443	127.753	46.2363	81.5162	2012	892
Bhutan	0.427791	127.852	46.2281	81.6241	2013	888
Bhutan	0.434969	127.946	46.2267	81.7194	2014	885
Bhutan	0.441811	128.013	46.225	81.788	2015	883
Bhutan	0.448402	128.126	46.2254	81.9002	2016	881
Bhutan	0.45428	128.241	46.2253	82.0162	2017	880
Bhutan	0.459625	128.412	46.2252	82.1869	2018	877
Bhutan	0.464633	128.503	46.2294	82.2732	2019	875
Bhutan	0.468714	127.77	46.2261	81.5435	2020	891
Bhutan	0.473062	127.613	46.2268	81.386	2021	899
Bolivia (Plurinational State of)	0.423918	133.583	46.2379	87.3447	1990	697
Bolivia (Plurinational State of)	0.429398	133.516	46.2264	87.2898	1991	704
Bolivia (Plurinational State of)	0.434836	133.448	46.2264	87.222	1992	713
Bolivia (Plurinational State of)	0.440602	133.473	46.2276	87.2449	1993	709
Bolivia (Plurinational State of)	0.446823	133.46	46.2251	87.235	1994	711
Bolivia (Plurinational State of)	0.453479	133.427	46.2252	87.2017	1995	714
Bolivia (Plurinational State of)	0.460221	133.515	46.2275	87.2871	1996	706
Bolivia (Plurinational State of)	0.466983	133.652	46.2252	87.427	1997	691
Bolivia (Plurinational State of)	0.473796	133.783	46.2228	87.5598	1998	686
Bolivia (Plurinational State of)	0.480194	133.862	46.224	87.638	1999	684
Bolivia (Plurinational State of)	0.486328	133.872	46.2258	87.6459	2000	683
Bolivia (Plurinational State of)	0.492031	133.806	46.2232	87.5828	2001	685
Bolivia (Plurinational State of)	0.497349	133.545	46.2261	87.3191	2002	700
Bolivia (Plurinational State of)	0.502366	133.274	46.2269	87.0472	2003	729
Bolivia (Plurinational State of)	0.507273	133.065	46.2288	86.8366	2004	748
Bolivia (Plurinational State of)	0.512166	132.95	46.2271	86.7231	2005	758
Bolivia (Plurinational State of)	0.517146	132.905	46.2246	86.6801	2006	761
Bolivia (Plurinational State of)	0.521946	132.903	46.2272	86.6759	2007	762
Bolivia (Plurinational State of)	0.526944	132.888	46.2259	86.6619	2008	763
Bolivia (Plurinational State of)	0.531792	132.877	46.2247	86.6524	2009	766
Bolivia (Plurinational State of)	0.537009	132.886	46.2248	86.661	2010	764
Bolivia (Plurinational State of)	0.542681	132.884	46.2281	86.6557	2011	765
Bolivia (Plurinational State of)	0.548615	132.828	43.107	89.7206	2012	655
Bolivia (Plurinational State of)	0.554788	132.879	41.3757	91.5037	2013	622
Bolivia (Plurinational State of)	0.560935	132.854	38.3663	94.4874	2014	599
Bolivia (Plurinational State of)	0.567001	132.855	37.7128	95.1424	2015	594
Bolivia (Plurinational State of)	0.57308	132.81	37.4578	95.352	2016	592
Bolivia (Plurinational State of)	0.579241	132.705	36.5222	96.1829	2017	587
Bolivia (Plurinational State of)	0.585184	132.634	36.1651	96.4684	2018	581
Bolivia (Plurinational State of)	0.590692	132.631	36.275	96.356	2019	585
Bolivia (Plurinational State of)	0.594854	132.642	36.2079	96.4344	2020	583
Bolivia (Plurinational State of)	0.599011	132.53	36.1032	96.4267	2021	584
Bosnia and Herzegovina	0.541133	113.192	46.2269	66.965	1990	2385
Bosnia and Herzegovina	0.541346	111.896	46.2232	65.6732	1991	2467
Bosnia and Herzegovina	0.539303	110.694	46.2265	64.4674	1992	2540
Bosnia and Herzegovina	0.536032	109.73	46.2273	63.5032	1993	2613
Bosnia and Herzegovina	0.533853	108.994	46.2297	62.7642	1994	2673
Bosnia and Herzegovina	0.534026	108.621	46.2259	62.3947	1995	2691
Bosnia and Herzegovina	0.545549	108.481	46.2285	62.2526	1996	2696
Bosnia and Herzegovina	0.563565	108.365	38.7688	69.5958	1997	2027
Bosnia and Herzegovina	0.58183	108.295	36.5602	71.7352	1998	1947
Bosnia and Herzegovina	0.597997	108.222	36.061	72.1608	1999	1874
Bosnia and Herzegovina	0.610951	108.111	36.0152	72.0955	2000	1890
Bosnia and Herzegovina	0.621989	108.056	35.9217	72.1343	2001	1882
Bosnia and Herzegovina	0.632076	107.999	35.9215	72.0775	2002	1896
Bosnia and Herzegovina	0.640635	107.968	35.9191	72.0492	2003	1901
Bosnia and Herzegovina	0.647794	107.929	35.9187	72.0105	2004	1909
Bosnia and Herzegovina	0.653859	107.89	35.9183	71.9717	2005	1920
Bosnia and Herzegovina	0.659814	107.87	35.9187	71.9512	2006	1928
Bosnia and Herzegovina	0.665579	107.887	35.9164	71.9708	2007	1921
Bosnia and Herzegovina	0.671101	107.891	35.9131	71.9781	2008	1918
Bosnia and Herzegovina	0.676033	107.873	35.9131	71.9597	2009	1923
Bosnia and Herzegovina	0.680824	107.889	35.9014	71.9877	2010	1913
Bosnia and Herzegovina	0.685399	108.244	35.8965	72.3475	2011	1831
Bosnia and Herzegovina	0.689507	109.001	35.8888	73.1123	2012	1719
Bosnia and Herzegovina	0.693509	109.98	35.8916	74.0888	2013	1640
Bosnia and Herzegovina	0.697032	110.91	35.8916	75.0187	2014	1477
Bosnia and Herzegovina	0.700446	111.422	35.8898	75.5325	2015	1395
Bosnia and Herzegovina	0.704079	111.671	35.8914	75.7798	2016	1361
Bosnia and Herzegovina	0.708053	111.949	35.8898	76.0588	2017	1305
Bosnia and Herzegovina	0.712347	112.187	35.8898	76.2969	2018	1251
Bosnia and Herzegovina	0.716857	112.348	35.8879	76.4596	2019	1217
Bosnia and Herzegovina	0.720202	112.078	35.8868	76.1913	2020	1276
Bosnia and Herzegovina	0.723078	112.375	35.8912	76.4838	2021	1211
Botswana	0.418078	179.058	46.2363	132.822	1990	232
Botswana	0.429752	178.717	46.2258	132.491	1991	239
Botswana	0.440491	178.374	46.2276	132.146	1992	244
Botswana	0.450524	178.079	46.2257	131.853	1993	250
Botswana	0.459955	177.833	46.2236	131.61	1994	255
Botswana	0.469267	177.672	46.2249	131.447	1995	258
Botswana	0.478588	177.555	46.2282	131.327	1996	262
Botswana	0.487768	177.471	46.226	131.245	1997	266
Botswana	0.496194	177.513	46.2229	131.29	1998	263
Botswana	0.504979	177.473	46.2277	131.245	1999	265
Botswana	0.513498	177.485	46.2247	131.261	2000	264
Botswana	0.52137	177.316	46.2233	131.093	2001	270
Botswana	0.529253	177.062	46.226	130.836	2002	282
Botswana	0.537	176.75	46.2249	130.525	2003	291
Botswana	0.544349	176.589	46.229	130.36	2004	298
Botswana	0.551707	176.462	40.736	135.726	2005	171
Botswana	0.559222	176.489	38.821	137.668	2006	138
Botswana	0.566702	176.51	37.759	138.751	2007	134
Botswana	0.573884	176.488	37.9245	138.564	2008	136
Botswana	0.579696	176.526	36.6811	139.845	2009	124
Botswana	0.585824	176.509	36.3891	140.12	2010	121
Botswana	0.591985	176.451	36.2894	140.162	2011	120
Botswana	0.59774	176.481	36.1265	140.355	2012	118
Botswana	0.604065	176.497	35.9921	140.504	2013	113
Botswana	0.610086	176.477	35.9643	140.513	2014	112
Botswana	0.615411	176.435	35.9416	140.493	2015	114
Botswana	0.620798	176.173	35.9405	140.233	2016	119
Botswana	0.625705	175.691	35.9249	139.766	2017	126
Botswana	0.630607	175.24	35.9178	139.323	2018	129
Botswana	0.635324	175.01	35.9219	139.088	2019	132
Botswana	0.639275	175.711	35.9196	139.791	2020	125
Botswana	0.642722	175.257	35.9181	139.339	2021	128
Brazil	0.500071	138.725	46.2255	92.4996	1990	612
Brazil	0.504785	134.409	46.2284	88.181	1991	673
Brazil	0.50854	130.452	46.2244	84.2272	1992	833
Brazil	0.512082	127.187	46.2239	80.9633	1993	905
Brazil	0.515761	124.948	46.227	78.7211	1994	980
Brazil	0.519686	124.085	46.227	77.8584	1995	1036
Brazil	0.523863	124.049	46.2255	77.8235	1996	1039
Brazil	0.528178	124.07	46.2238	77.8467	1997	1037
Brazil	0.532481	124.13	46.2256	77.9044	1998	1031
Brazil	0.536972	124.177	46.2263	77.9502	1999	1028
Brazil	0.542051	124.211	46.2253	77.9853	2000	1025
Brazil	0.547304	124.168	43.0801	81.0882	2001	901
Brazil	0.552776	124.104	40.1224	83.9816	2002	834
Brazil	0.558146	124.044	40.5829	83.4612	2003	842
Brazil	0.563773	123.997	38.5202	85.4764	2004	806
Brazil	0.569458	123.994	37.544	86.4505	2005	770
Brazil	0.575339	123.988	36.587	87.4007	2006	692
Brazil	0.581589	123.994	36.6735	87.3209	2007	699
Brazil	0.588078	124.019	36.2083	87.811	2008	678
Brazil	0.594073	124.085	35.9981	88.0871	2009	675
Brazil	0.600446	124.192	35.9957	88.1959	2010	671
Brazil	0.606777	125.795	36.0019	89.7927	2011	654
Brazil	0.612619	129.477	35.9715	93.5059	2012	609
Brazil	0.618218	133.853	35.9745	97.8781	2013	546
Brazil	0.623434	137.56	35.9214	101.639	2014	521
Brazil	0.62815	139.222	35.9229	103.299	2015	505
Brazil	0.632235	139.326	35.92	103.406	2016	500
Brazil	0.636422	139.31	35.921	103.389	2017	502
Brazil	0.640803	139.253	35.921	103.332	2018	503
Brazil	0.645298	139.227	35.919	103.308	2019	504
Brazil	0.649202	139.415	35.9194	103.496	2020	494
Brazil	0.653044	139.33	35.9179	103.412	2021	499
Brunei Darussalam	0.666082	62.7459	35.9139	26.832	1990	5097
Brunei Darussalam	0.671234	62.6553	35.9132	26.7421	1991	5124
Brunei Darussalam	0.676703	62.5949	35.9036	26.6913	1992	5141
Brunei Darussalam	0.682175	62.5637	35.8934	26.6702	1993	5142
Brunei Darussalam	0.687394	62.5568	35.8927	26.6641	1994	5145
Brunei Darussalam	0.692471	62.551	35.8891	26.6619	1995	5146
Brunei Darussalam	0.697602	62.5794	35.888	26.6914	1996	5140
Brunei Darussalam	0.702944	62.6437	35.8887	26.755	1997	5119
Brunei Darussalam	0.70863	62.7194	35.8898	26.8296	1998	5099
Brunei Darussalam	0.714851	62.7443	35.8899	26.8543	1999	5090
Brunei Darussalam	0.721552	62.7943	35.8907	26.9036	2000	5059
Brunei Darussalam	0.728535	62.79	35.8901	26.8999	2001	5063
Brunei Darussalam	0.735344	62.7334	35.8898	26.8436	2002	5094
Brunei Darussalam	0.741578	62.6521	35.8895	26.7626	2003	5117
Brunei Darussalam	0.747312	62.6103	35.8898	26.7205	2004	5133
Brunei Darussalam	0.752482	62.5925	35.8874	26.7051	2005	5137
Brunei Darussalam	0.757319	62.6227	35.8901	26.7326	2006	5128
Brunei Darussalam	0.761643	62.7022	35.8935	26.8087	2007	5108
Brunei Darussalam	0.765714	62.7713	35.8879	26.8833	2008	5071
Brunei Darussalam	0.769602	62.8389	35.887	26.952	2009	5039
Brunei Darussalam	0.773219	62.8682	35.8873	26.981	2010	5037
Brunei Darussalam	0.776632	62.8542	35.8898	26.9644	2011	5038
Brunei Darussalam	0.780217	62.7844	35.8869	26.8975	2012	5067
Brunei Darussalam	0.784017	62.7602	35.8942	26.866	2013	5082
Brunei Darussalam	0.787733	62.7408	35.8892	26.8516	2014	5092
Brunei Darussalam	0.791368	62.6909	35.8909	26.7999	2015	5111
Brunei Darussalam	0.794981	62.7271	35.888	26.8392	2016	5095
Brunei Darussalam	0.79831	62.802	35.8887	26.9132	2017	5056
Brunei Darussalam	0.801437	62.8804	35.8883	26.992	2018	5033
Brunei Darussalam	0.804499	62.878	35.8896	26.9884	2019	5036
Brunei Darussalam	0.807424	62.294	35.8891	26.4049	2020	5154
Brunei Darussalam	0.810234	62.5451	35.8911	26.654	2021	5147
Bulgaria	0.633446	59.3112	35.9252	23.386	1990	5327
Bulgaria	0.643069	59.3566	35.9215	23.435	1991	5316
Bulgaria	0.651187	59.361	35.9179	23.4432	1992	5312
Bulgaria	0.659162	59.3912	35.9178	23.4734	1993	5301
Bulgaria	0.66743	59.4152	35.9141	23.5011	1994	5292
Bulgaria	0.674	59.4043	35.9131	23.4912	1995	5295
Bulgaria	0.678863	59.415	35.9015	23.5136	1996	5284
Bulgaria	0.680221	59.3899	35.9017	23.4882	1997	5296
Bulgaria	0.678497	59.3585	35.9012	23.4573	1998	5307
Bulgaria	0.677447	59.3516	35.903	23.4486	1999	5311
Bulgaria	0.681005	59.3406	35.9005	23.4401	2000	5313
Bulgaria	0.686487	59.3575	35.8923	23.4652	2001	5306
Bulgaria	0.691512	59.3594	35.8889	23.4705	2002	5302
Bulgaria	0.695566	59.3248	35.8894	23.4353	2003	5315
Bulgaria	0.699882	59.3124	35.8911	23.4213	2004	5321
Bulgaria	0.704471	59.3245	35.8905	23.434	2005	5319
Bulgaria	0.708868	59.3566	35.8909	23.4657	2006	5305
Bulgaria	0.713192	59.3966	35.8888	23.5078	2007	5288
Bulgaria	0.717672	59.4483	35.8892	23.5591	2008	5274
Bulgaria	0.723677	59.4665	35.8911	23.5754	2009	5271
Bulgaria	0.730702	59.4831	35.8891	23.5939	2010	5269
Bulgaria	0.735749	59.4387	35.8895	23.5492	2011	5276
Bulgaria	0.739178	59.3899	35.8897	23.5002	2012	5293
Bulgaria	0.742136	59.2837	35.8906	23.393	2013	5326
Bulgaria	0.745373	59.2131	35.8915	23.3217	2014	5338
Bulgaria	0.748979	59.177	35.889	23.288	2015	5356
Bulgaria	0.752259	59.2066	35.8885	23.3181	2016	5340
Bulgaria	0.755666	59.2742	35.8893	23.385	2017	5328
Bulgaria	0.759148	59.3261	35.8871	23.439	2018	5314
Bulgaria	0.76236	59.3479	35.8909	23.457	2019	5308
Bulgaria	0.76509	59.1064	35.8938	23.2126	2020	5377
Bulgaria	0.768151	59.1809	35.8883	23.2926	2021	5351
Burkina Faso	0.129696	68.9922	68.9922	0	1990	6537.5
Burkina Faso	0.133299	65.82	65.82	0	1991	6537.5
Burkina Faso	0.136595	62.9301	62.9301	0	1992	6537.5
Burkina Faso	0.139825	60.4899	60.4899	0	1993	6537.5
Burkina Faso	0.142849	58.8399	58.8399	0	1994	6537.5
Burkina Faso	0.146116	58.1319	58.1319	0	1995	6537.5
Burkina Faso	0.150042	57.9717	57.9717	0	1996	6537.5
Burkina Faso	0.154228	57.8624	57.8624	0	1997	6537.5
Burkina Faso	0.158707	57.7576	57.7576	0	1998	6537.5
Burkina Faso	0.163468	57.6874	57.6874	0	1999	6537.5
Burkina Faso	0.168084	57.6624	57.6624	0	2000	6537.5
Burkina Faso	0.172996	57.6727	57.6665	0.00619589	2001	6509
Burkina Faso	0.177982	57.694	57.6708	0.0231263	2002	6502
Burkina Faso	0.183254	57.7565	57.6732	0.0833314	2003	6493
Burkina Faso	0.188565	57.7943	57.6688	0.125521	2004	6490
Burkina Faso	0.194086	57.8296	57.6766	0.152918	2005	6488
Burkina Faso	0.199572	57.8471	57.672	0.175121	2006	6486
Burkina Faso	0.204891	57.8198	57.1779	0.64191	2007	6473
Burkina Faso	0.210223	57.8546	51.7008	6.15373	2008	6359
Burkina Faso	0.215423	57.8698	51.3877	6.48201	2009	6356
Burkina Faso	0.221001	57.9265	51.1051	6.82139	2010	6351
Burkina Faso	0.226697	59.1657	51.0936	8.0721	2011	6332
Burkina Faso	0.232589	61.9337	51.0944	10.8393	2012	6300
Burkina Faso	0.238497	65.2818	51.0942	14.1876	2013	6211
Burkina Faso	0.244379	68.1118	51.0935	17.0183	2014	6178
Burkina Faso	0.250208	69.4013	51.0997	18.3016	2015	6080
Burkina Faso	0.256082	69.478	51.0985	18.3795	2016	6078
Burkina Faso	0.262033	69.5141	51.0962	18.418	2017	6076
Burkina Faso	0.268102	69.4886	51.0944	18.3942	2018	6077
Burkina Faso	0.274287	69.4538	51.0965	18.3572	2019	6079
Burkina Faso	0.279871	69.3534	51.095	18.2584	2020	6081
Burkina Faso	0.285118	68.8937	51.0956	17.7981	2021	6118
Burundi	0.205867	104.315	57.0317	47.2834	1990	3951
Burundi	0.208496	104.349	52.9633	51.3856	1991	3723
Burundi	0.210865	104.375	52.679	51.696	1992	3660
Burundi	0.213249	104.415	51.2928	53.1219	1993	3502
Burundi	0.215223	104.405	51.5178	52.8876	1994	3525
Burundi	0.215632	104.332	51.4674	52.8647	1995	3526
Burundi	0.215526	104.238	51.1636	53.0744	1996	3510
Burundi	0.215762	104.186	51.3778	52.808	1997	3528
Burundi	0.216403	104.104	51.1494	52.9546	1998	3518
Burundi	0.216856	104.023	51.3283	52.6948	1999	3555
Burundi	0.21687	103.943	51.1788	52.7639	2000	3538
Burundi	0.216989	103.857	51.1151	52.7419	2001	3546
Burundi	0.217782	103.776	51.4345	52.3412	2002	3578
Burundi	0.218962	103.661	51.4729	52.1878	2003	3601
Burundi	0.220919	103.584	51.1149	52.4694	2004	3564
Burundi	0.223084	103.482	51.1033	52.3791	2005	3572
Burundi	0.225822	103.472	51.127	52.3447	2006	3577
Burundi	0.228997	103.462	51.0962	52.3653	2007	3574
Burundi	0.232854	103.524	51.1033	52.4207	2008	3569
Burundi	0.236943	103.543	51.0977	52.4449	2009	3567
Burundi	0.241448	103.541	51.0961	52.4448	2010	3568
Burundi	0.246277	103.482	51.0951	52.3866	2011	3571
Burundi	0.251572	103.397	51.0984	52.2983	2012	3583
Burundi	0.257191	103.367	51.0962	52.2709	2013	3588
Burundi	0.262795	103.267	51.0975	52.1699	2014	3604
Burundi	0.267328	103.221	51.0935	52.1277	2015	3610
Burundi	0.271588	103.234	51.097	52.1372	2016	3608
Burundi	0.275841	103.254	51.0966	52.157	2017	3606
Burundi	0.279733	103.233	51.0968	52.136	2018	3609
Burundi	0.283443	103.173	51.0996	52.0731	2019	3614
Burundi	0.286496	102.962	51.0959	51.8662	2020	3640
Burundi	0.289374	102.959	51.0991	51.86	2021	3641
Cabo Verde	0.276723	125.332	51.0962	74.2358	1990	1616
Cabo Verde	0.282932	125.229	51.094	74.1349	1991	1635
Cabo Verde	0.28846	125.134	51.096	74.0384	1992	1648
Cabo Verde	0.294517	125.016	51.0966	73.919	1993	1663
Cabo Verde	0.302217	124.96	51.0965	73.8635	1994	1668
Cabo Verde	0.310676	124.872	51.0989	73.7728	1995	1673
Cabo Verde	0.319736	124.742	50.3402	74.4016	1996	1589
Cabo Verde	0.32905	124.617	48.4158	76.2012	1997	1272
Cabo Verde	0.338786	124.5	46.759	77.7415	1998	1044
Cabo Verde	0.349297	124.365	46.3602	78.0044	1999	1024
Cabo Verde	0.359899	124.24	46.2827	77.9577	2000	1027
Cabo Verde	0.37007	124.135	46.2422	77.8926	2001	1032
Cabo Verde	0.379847	123.964	46.2459	77.7178	2002	1047
Cabo Verde	0.38942	123.796	46.248	77.5476	2003	1058
Cabo Verde	0.398839	123.639	46.2466	77.3923	2004	1067
Cabo Verde	0.408009	123.558	46.2486	77.3092	2005	1074
Cabo Verde	0.417434	123.524	46.2368	77.2871	2006	1079
Cabo Verde	0.42738	123.504	46.2265	77.2776	2007	1081
Cabo Verde	0.437372	123.533	46.2245	77.3082	2008	1075
Cabo Verde	0.446692	123.52	46.2263	77.2935	2009	1078
Cabo Verde	0.455648	123.451	46.229	77.2218	2010	1084
Cabo Verde	0.464474	123.394	46.224	77.1699	2011	1087
Cabo Verde	0.472858	123.304	46.2262	77.0781	2012	1096
Cabo Verde	0.480796	123.149	46.2262	76.9226	2013	1116
Cabo Verde	0.48826	123.017	46.2253	76.7915	2014	1133
Cabo Verde	0.495229	122.941	46.2254	76.7154	2015	1153
Cabo Verde	0.501855	122.916	46.2251	76.6909	2016	1158
Cabo Verde	0.508436	122.889	46.2272	76.6617	2017	1165
Cabo Verde	0.515286	122.843	46.2242	76.6191	2018	1176
Cabo Verde	0.522488	122.794	46.2256	76.5689	2019	1190
Cabo Verde	0.528462	122.638	46.2261	76.4121	2020	1230
Cabo Verde	0.533535	122.365	46.2251	76.1401	2021	1288
Cambodia	0.289075	74.3919	51.0951	23.2968	1990	5349
Cambodia	0.292479	74.3879	51.0934	23.2944	1991	5350
Cambodia	0.296901	74.3946	51.0976	23.297	1992	5348
Cambodia	0.301627	74.389	51.0967	23.2923	1993	5352
Cambodia	0.305723	74.3723	51.0973	23.2749	1994	5361
Cambodia	0.310679	74.4127	51.0954	23.3172	1995	5341
Cambodia	0.315631	74.4005	51.0975	23.303	1996	5347
Cambodia	0.320504	74.4005	50.3758	24.0247	1997	5210
Cambodia	0.324974	74.3939	49.6304	24.7636	1998	5178
Cambodia	0.330224	74.3937	47.6399	26.7537	1999	5121
Cambodia	0.336075	74.4086	46.7558	27.6528	2000	4935
Cambodia	0.342508	74.4027	46.5901	27.8126	2001	4923
Cambodia	0.349466	74.4248	46.3237	28.1011	2002	4901
Cambodia	0.35693	74.464	46.2867	28.1773	2003	4892
Cambodia	0.364855	74.4383	46.2462	28.1921	2004	4891
Cambodia	0.373332	74.4599	46.2468	28.2132	2005	4889
Cambodia	0.381698	74.4478	46.2434	28.2044	2006	4890
Cambodia	0.389876	74.4172	46.244	28.1732	2007	4893
Cambodia	0.39768	74.3901	46.2487	28.1415	2008	4895
Cambodia	0.404221	74.3382	46.2512	28.087	2009	4905
Cambodia	0.410211	74.3619	46.2429	28.1189	2010	4899
Cambodia	0.415964	74.304	46.2375	28.0665	2011	4908
Cambodia	0.42177	74.2723	46.2376	28.0347	2012	4909
Cambodia	0.427715	74.2491	46.2257	28.0234	2013	4910
Cambodia	0.433598	74.1971	46.2277	27.9693	2014	4912
Cambodia	0.439487	74.1647	46.2269	27.9379	2015	4914
Cambodia	0.445358	74.073	46.2267	27.8463	2016	4919
Cambodia	0.451222	73.9997	46.2256	27.774	2017	4927
Cambodia	0.457341	73.8963	46.2253	27.671	2018	4934
Cambodia	0.463643	73.8353	46.2288	27.6065	2019	4939
Cambodia	0.468876	74.0047	46.2264	27.7783	2020	4926
Cambodia	0.473621	73.7287	46.2264	27.5023	2021	4953
Cameroon	0.303055	123.181	51.0961	72.0846	1990	1893
Cameroon	0.309623	123.124	51.0944	72.0296	1991	1903
Cameroon	0.315601	123.103	51.0948	72.008	1992	1910
Cameroon	0.320832	123.027	50.3949	72.6319	1993	1770
Cameroon	0.32541	123.014	49.222	73.7917	1994	1672
Cameroon	0.329539	122.955	48.2748	74.6802	1995	1548
Cameroon	0.333426	122.859	47.7987	75.06	1996	1464
Cameroon	0.337346	122.768	46.7336	76.0344	1997	1309
Cameroon	0.341197	122.657	46.4491	76.208	1998	1269
Cameroon	0.344955	122.501	46.4406	76.0605	1999	1304
Cameroon	0.348815	122.465	46.3915	76.0731	2000	1302
Cameroon	0.352632	122.483	46.2444	76.2389	2001	1263
Cameroon	0.356512	122.54	46.2462	76.2941	2002	1253
Cameroon	0.360669	122.594	46.2463	76.3473	2003	1241
Cameroon	0.3651	122.664	46.2439	76.4197	2004	1229
Cameroon	0.369546	122.696	46.2466	76.4493	2005	1222
Cameroon	0.374356	122.69	46.2413	76.4488	2006	1223
Cameroon	0.37949	122.705	46.247	76.4583	2007	1219
Cameroon	0.384838	122.732	46.2453	76.4866	2008	1209
Cameroon	0.390289	122.735	46.2495	76.485	2009	1210
Cameroon	0.396067	122.699	46.2479	76.451	2010	1221
Cameroon	0.402093	122.741	46.2445	76.4965	2011	1206
Cameroon	0.40858	122.772	46.2467	76.5255	2012	1200
Cameroon	0.415608	122.806	46.2387	76.5675	2013	1191
Cameroon	0.423034	122.843	46.2365	76.6068	2014	1181
Cameroon	0.43083	122.896	46.2272	76.669	2015	1162
Cameroon	0.438879	122.835	46.2265	76.6089	2016	1179
Cameroon	0.447185	122.752	46.2249	76.5274	2017	1199
Cameroon	0.455688	122.709	46.2274	76.4817	2018	1212
Cameroon	0.464246	122.616	46.2264	76.3897	2019	1235
Cameroon	0.472286	122.439	46.2241	76.2152	2020	1267
Cameroon	0.479691	122.422	46.2298	76.1924	2021	1275
Canada	0.781978	53.6837	35.8906	17.7932	1990	6120
Canada	0.784159	53.7249	35.8915	17.8333	1991	6117
Canada	0.787031	53.7839	35.8907	17.8932	1992	6106
Canada	0.789717	53.7835	35.888	17.8956	1993	6104
Canada	0.792599	53.8051	35.887	17.9181	1994	6097
Canada	0.796521	53.8233	35.8912	17.9321	1995	6096
Canada	0.801065	53.8089	35.8915	17.9174	1996	6098
Canada	0.804833	53.7794	35.8902	17.8892	1997	6107
Canada	0.808135	53.8004	35.8907	17.9097	1998	6101
Canada	0.812266	53.7603	35.8893	17.8709	1999	6110
Canada	0.816685	53.7691	35.8886	17.8805	2000	6108
Canada	0.820696	53.7588	35.8877	17.8711	2001	6109
Canada	0.824402	53.7817	35.8882	17.8935	2002	6105
Canada	0.827801	53.7478	35.888	17.8598	2003	6113
Canada	0.830928	53.7616	35.8922	17.8693	2004	6111
Canada	0.833288	53.737	35.8878	17.8492	2005	6115
Canada	0.834916	53.7609	35.8932	17.8677	2006	6112
Canada	0.836625	53.7922	35.8896	17.9025	2007	6103
Canada	0.838914	53.8454	35.8889	17.9565	2008	6093
Canada	0.841584	53.8708	35.8904	17.9804	2009	6089
Canada	0.844853	53.8817	35.8905	17.9912	2010	6087
Canada	0.848018	53.8564	35.8879	17.9685	2011	6091
Canada	0.850978	53.8041	35.8911	17.913	2012	6099
Canada	0.853845	53.7339	35.8885	17.8454	2013	6116
Canada	0.85676	53.6688	35.8902	17.7785	2014	6121
Canada	0.859533	53.647	35.8917	17.7553	2015	6122
Canada	0.862174	53.6875	35.89	17.7975	2016	6119
Canada	0.865054	53.7467	35.8903	17.8564	2017	6114
Canada	0.867906	53.7989	35.8883	17.9106	2018	6100
Canada	0.870554	53.7988	35.8927	17.9061	2019	6102
Canada	0.871993	53.4054	35.8901	17.5153	2020	6133
Canada	0.873171	53.3476	35.8874	17.4601	2021	6142
Central African Republic	0.216825	181.47	51.167	130.303	1990	300
Central African Republic	0.220192	181.314	51.0933	130.22	1991	302
Central African Republic	0.223008	181.193	51.3179	129.875	1992	326
Central African Republic	0.225451	181.079	51.1172	129.962	1993	322
Central African Republic	0.228488	180.974	51.0977	129.876	1994	325
Central African Republic	0.231697	180.857	51.0943	129.763	1995	336
Central African Republic	0.23399	180.808	51.1011	129.707	1996	341
Central African Republic	0.236672	180.847	51.0979	129.749	1997	338
Central African Republic	0.239744	180.866	51.0958	129.77	1998	335
Central African Republic	0.242989	180.9	51.0949	129.805	1999	333
Central African Republic	0.246021	180.817	51.0986	129.718	2000	340
Central African Republic	0.249247	180.681	51.0965	129.585	2001	348
Central African Republic	0.252524	180.434	51.0955	129.339	2002	359
Central African Republic	0.255102	180.15	51.094	129.056	2003	367
Central African Republic	0.257779	179.94	51.0979	128.842	2004	374
Central African Republic	0.260452	179.863	51.0954	128.768	2005	375
Central African Republic	0.263712	179.967	51.095	128.872	2006	373
Central African Republic	0.267332	180.218	51.093	129.125	2007	366
Central African Republic	0.271158	180.52	51.0948	129.425	2008	354
Central African Republic	0.275339	180.78	51.0959	129.684	2009	342
Central African Republic	0.279981	180.954	51.0971	129.857	2010	328
Central African Republic	0.285097	181.056	51.096	129.96	2011	324
Central African Republic	0.29046	181.212	51.0996	130.112	2012	310
Central African Republic	0.290105	181.43	51.0941	130.336	2013	299
Central African Republic	0.289999	181.576	51.0945	130.482	2014	292
Central African Republic	0.290828	181.716	51.0945	130.622	2015	288
Central African Republic	0.29243	181.574	51.0951	130.479	2016	293
Central African Republic	0.294752	181.148	51.096	130.052	2017	313
Central African Republic	0.298011	180.733	51.0937	129.64	2018	346
Central African Republic	0.301953	180.532	51.0949	129.438	2019	353
Central African Republic	0.305426	181.196	51.0952	130.101	2020	311
Central African Republic	0.309168	180.945	51.0969	129.848	2021	330
Chad	0.114639	158.94	103.599	55.3413	1990	3315
Chad	0.117955	151.594	103.587	48.0068	1991	3916
Chad	0.121133	144.882	103.62	41.2614	1992	4311
Chad	0.1236	139.301	103.533	35.7683	1993	4522
Chad	0.126081	135.503	103.612	31.8911	1994	4649
Chad	0.128289	134.003	91.3034	42.6999	1995	4220
Chad	0.130169	133.865	74.2135	59.6518	1996	2862
Chad	0.132136	133.785	75.5411	58.2437	1997	3055
Chad	0.13409	133.697	69.3782	64.3185	1998	2552
Chad	0.135825	133.692	68.8787	64.8136	1999	2529
Chad	0.137412	133.609	64.4235	69.1856	2000	2063
Chad	0.139664	133.508	65.4326	68.0754	2001	2198
Chad	0.142042	133.385	61.7375	71.6478	2002	1953
Chad	0.145348	133.273	59.3234	73.9494	2003	1661
Chad	0.150911	133.172	58.0429	75.1291	2004	1451
Chad	0.157033	133.051	58.0772	74.9739	2005	1487
Chad	0.162576	132.968	57.7927	75.1756	2006	1445
Chad	0.168161	132.935	57.6937	75.2416	2007	1439
Chad	0.173397	132.905	57.673	75.2316	2008	1441
Chad	0.178335	132.932	57.6699	75.2623	2009	1434
Chad	0.184111	132.951	57.6736	75.2774	2010	1431
Chad	0.189592	135.4	57.6694	77.7304	2011	1046
Chad	0.195263	141.226	57.6686	83.5577	2012	838
Chad	0.200953	148.122	57.6686	90.4538	2013	642
Chad	0.206659	154.024	55.4873	98.5371	2014	539
Chad	0.212429	156.632	51.5849	105.047	2015	487
Chad	0.217532	156.815	51.4788	105.336	2016	485
Chad	0.222207	156.879	51.1136	105.766	2017	483
Chad	0.226914	156.918	51.1177	105.8	2018	481
Chad	0.231705	156.875	51.0999	105.776	2019	482
Chad	0.236103	156.031	51.0983	104.933	2020	490
Chad	0.240436	157.116	51.0951	106.021	2021	478
Chile	0.586495	66.6111	36.3172	30.2938	1990	4776
Chile	0.593007	66.6157	36.2391	30.3766	1991	4773
Chile	0.599106	66.6039	36.022	30.5819	1992	4749
Chile	0.604829	66.6334	36.0165	30.6169	1993	4744
Chile	0.610674	66.5995	35.9667	30.6328	1994	4740
Chile	0.617235	66.5947	35.9405	30.6543	1995	4737
Chile	0.623694	66.5462	35.9222	30.6239	1996	4743
Chile	0.63054	66.5229	35.9204	30.6025	1997	4747
Chile	0.638083	66.4937	35.9193	30.5745	1998	4750
Chile	0.645928	66.4673	35.9182	30.5492	1999	4753
Chile	0.652989	66.4542	35.9183	30.5359	2000	4755
Chile	0.660266	66.4395	35.9184	30.5211	2001	4757
Chile	0.667888	66.3731	35.9143	30.4587	2002	4761
Chile	0.673446	66.3513	35.913	30.4382	2003	4766
Chile	0.678258	66.3014	35.9002	30.4012	2004	4772
Chile	0.682589	66.3076	35.893	30.4146	2005	4769
Chile	0.685893	66.3515	35.8948	30.4567	2006	4762
Chile	0.68893	66.4792	35.89	30.5892	2007	4748
Chile	0.69236	66.6177	35.8914	30.7263	2008	4731
Chile	0.696602	66.729	35.8897	30.8393	2009	4716
Chile	0.702305	66.7614	35.8899	30.8715	2010	4712
Chile	0.708598	66.6839	35.8895	30.7944	2011	4721
Chile	0.714743	66.5352	35.8896	30.6457	2012	4738
Chile	0.720449	66.3399	35.8867	30.4533	2013	4763
Chile	0.727276	66.1752	35.8908	30.2845	2014	4777
Chile	0.736098	66.1172	35.8905	30.2267	2015	4781
Chile	0.744972	66.0633	35.892	30.1713	2016	4783
Chile	0.752058	66.1042	35.89	30.2142	2017	4782
Chile	0.758626	66.1193	35.8896	30.2296	2018	4780
Chile	0.76512	66.1301	35.8896	30.2405	2019	4779
Chile	0.769214	65.9988	35.8903	30.1084	2020	4787
Chile	0.771515	66.018	35.889	30.129	2021	4786
China	0.458669	101.754	46.2281	55.5261	1990	3304
China	0.467302	97.2183	46.2267	50.9916	1991	3772
China	0.475784	94.0232	46.2248	47.7984	1992	3927
China	0.484354	91.9657	46.2223	45.7434	1993	4018
China	0.492579	90.8425	46.2243	44.6182	1994	4151
China	0.501501	90.4426	46.2253	44.2173	1995	4157
China	0.512034	91.7618	46.2247	45.5371	1996	4036
China	0.522327	95.2606	46.2239	49.0367	1997	3885
China	0.531379	99.9368	46.2265	53.7103	1998	3426
China	0.540334	104.778	46.2256	58.5523	1999	2983
China	0.547989	108.771	42.6054	66.1656	2000	2433
China	0.55368	112.486	40.2653	72.2203	2001	1856
China	0.560543	116.665	38.7394	77.9253	2002	1030
China	0.569019	120.598	37.3343	83.2637	2003	845
China	0.578178	123.563	36.5314	87.0311	2004	731
China	0.588052	124.826	36.3089	88.5172	2005	669
China	0.598758	124.962	36.0528	88.9092	2006	666
China	0.60952	124.989	35.9863	89.003	2007	665
China	0.619455	124.997	35.9336	89.0635	2008	663
China	0.629308	125.026	35.9256	89.1007	2009	662
China	0.641521	125.139	35.9187	89.2204	2010	660
China	0.651448	127.025	35.9193	91.1058	2011	630
China	0.657144	131.272	35.9183	95.354	2012	591
China	0.663103	136.282	35.916	100.365	2013	529
China	0.668641	140.484	35.9143	104.57	2014	491
China	0.67194	142.311	35.9131	106.398	2015	475
China	0.676218	142.253	35.913	106.341	2016	476
China	0.68462	141.996	35.8946	106.102	2017	477
China	0.693718	141.773	35.8895	105.883	2018	480
China	0.703687	141.796	35.8895	105.906	2019	479
China	0.713365	160.028	35.8888	124.139	2020	408
China	0.72163	158.752	35.8902	122.862	2021	411
Colombia	0.48072	118.195	46.2271	71.9684	1990	1922
Colombia	0.48234	118.239	46.2252	72.0139	1991	1908
Colombia	0.484572	118.313	46.2257	72.0875	1992	1892
Colombia	0.488229	118.375	46.2269	72.1481	1993	1879
Colombia	0.493278	118.415	46.2262	72.1889	1994	1865
Colombia	0.499103	118.44	46.2258	72.2142	1995	1859
Colombia	0.504987	118.495	46.2239	72.2715	1996	1847
Colombia	0.51108	118.537	46.2277	72.3097	1997	1836
Colombia	0.517023	118.596	46.2239	72.3719	1998	1822
Colombia	0.522436	118.598	46.2249	72.3728	1999	1821
Colombia	0.527839	118.659	46.2222	72.4368	2000	1805
Colombia	0.533077	118.619	46.2252	72.3934	2001	1816
Colombia	0.538189	118.517	46.2254	72.2913	2002	1843
Colombia	0.543265	118.391	46.225	72.1664	2003	1873
Colombia	0.548602	118.302	42.4494	75.8524	2004	1347
Colombia	0.554089	118.265	39.9391	78.326	2005	1015
Colombia	0.560183	118.267	38.219	80.0482	2006	920
Colombia	0.566823	118.279	37.7907	80.4884	2007	909
Colombia	0.573495	118.339	38.0873	80.2515	2008	918
Colombia	0.579876	118.409	36.8981	81.5114	2009	893
Colombia	0.586408	118.538	36.3221	82.2158	2010	876
Colombia	0.59334	120.5	36.2676	84.2326	2011	832
Colombia	0.600254	124.906	36.2416	88.6646	2012	667
Colombia	0.607251	130.138	35.9714	94.1664	2013	604
Colombia	0.614152	134.578	35.9298	98.6486	2014	537
Colombia	0.620889	136.565	35.9635	100.602	2015	527
Colombia	0.627554	136.551	35.9201	100.631	2016	526
Colombia	0.63413	136.388	35.9209	100.467	2017	528
Colombia	0.640255	136.183	35.9191	100.264	2018	530
Colombia	0.646039	136.002	35.9188	100.083	2019	533
Colombia	0.650855	136.019	35.9186	100.1	2020	532
Colombia	0.655443	136.108	35.9181	100.19	2021	531
Comoros	0.270048	178.653	51.0949	127.558	1990	380
Comoros	0.279146	175.396	51.0953	124.3	1991	406
Comoros	0.288506	172.351	51.0948	121.256	1992	432
Comoros	0.297607	169.827	51.0948	118.732	1993	441
Comoros	0.305707	168.136	51.098	117.038	1994	446
Comoros	0.31422	167.491	51.097	116.394	1995	448
Comoros	0.322249	167.56	49.0628	118.498	1996	443
Comoros	0.330148	167.581	47.6103	119.971	1997	437
Comoros	0.337518	167.614	46.7025	120.912	1998	435
Comoros	0.344775	167.621	46.4564	121.165	1999	434
Comoros	0.351876	167.598	46.2474	121.35	2000	428
Comoros	0.359212	167.634	46.2458	121.389	2001	424
Comoros	0.366486	167.631	46.2464	121.385	2002	425
Comoros	0.373411	167.658	46.2537	121.405	2003	423
Comoros	0.380036	167.678	46.2472	121.431	2004	421
Comoros	0.386892	167.652	46.2451	121.407	2005	422
Comoros	0.393521	167.604	46.2508	121.353	2006	427
Comoros	0.399051	167.611	46.2439	121.367	2007	426
Comoros	0.40465	167.57	46.2441	121.326	2008	429
Comoros	0.410254	167.567	46.2453	121.322	2009	430
Comoros	0.415543	167.555	46.2376	121.317	2010	431
Comoros	0.421093	168.73	46.2369	122.493	2011	413
Comoros	0.42673	171.53	46.2247	125.306	2012	398
Comoros	0.43279	174.889	46.2259	128.663	2013	376
Comoros	0.438845	177.735	46.2246	131.51	2014	256
Comoros	0.444712	178.899	46.2238	132.675	2015	235
Comoros	0.450507	178.842	46.2247	132.618	2016	238
Comoros	0.456281	178.612	46.226	132.386	2017	241
Comoros	0.461951	178.381	46.223	132.158	2018	243
Comoros	0.467388	178.248	46.2259	132.022	2019	246
Comoros	0.472003	178.242	46.2244	132.018	2020	247
Comoros	0.475979	177.349	46.2254	131.124	2021	269
Congo	0.420655	181.829	46.2388	135.59	1990	174
Congo	0.426734	175.887	46.228	129.659	1991	344
Congo	0.431988	170.42	46.2244	124.196	1992	407
Congo	0.436607	165.917	46.2271	119.69	1993	438
Congo	0.440168	162.843	46.2253	116.618	1994	447
Congo	0.443744	161.548	46.2254	115.323	1995	457
Congo	0.447567	161.492	46.2258	115.266	1996	461
Congo	0.451027	161.521	46.2255	115.296	1997	459
Congo	0.454445	161.538	46.2259	115.312	1998	458
Congo	0.457177	161.562	46.2274	115.335	1999	456
Congo	0.460765	161.64	46.2242	115.416	2000	453
Congo	0.463752	161.59	46.227	115.363	2001	454
Congo	0.467037	161.508	46.2285	115.28	2002	460
Congo	0.470134	161.372	46.2263	115.146	2003	463
Congo	0.473612	161.315	46.227	115.088	2004	466
Congo	0.478138	161.333	46.2238	115.109	2005	464
Congo	0.483356	161.319	46.2241	115.095	2006	465
Congo	0.487641	161.44	46.2257	115.214	2007	462
Congo	0.492823	161.584	46.2217	115.362	2008	455
Congo	0.4983	161.723	46.2256	115.497	2009	452
Congo	0.505543	161.906	46.2254	115.681	2010	449
Congo	0.513816	164.029	46.2253	117.803	2011	444
Congo	0.522928	168.6	46.2269	122.373	2012	418
Congo	0.531552	174.098	46.2249	127.873	2013	378
Congo	0.540594	178.678	46.2251	132.453	2014	240
Congo	0.548414	180.7	42.9617	137.738	2015	137
Congo	0.555109	180.521	40.1211	140.4	2016	117
Congo	0.561834	180.093	38.3037	141.789	2017	108
Congo	0.567794	179.668	37.5573	142.11	2018	105
Congo	0.573374	179.51	37.6893	141.821	2019	107
Congo	0.578452	180.298	36.5245	143.773	2020	90
Congo	0.583075	179.925	36.4274	143.498	2021	94
Cook Islands	0.564515	104.238	38.4552	65.7832	1990	2459
Cook Islands	0.570623	104.148	37.6814	66.4671	1991	2417
Cook Islands	0.577123	104.132	36.7038	67.4285	1992	2328
Cook Islands	0.584059	104.096	36.2303	67.8655	1993	2233
Cook Islands	0.591541	104.062	36.2635	67.7983	1994	2254
Cook Islands	0.59879	104.025	36.0509	67.9739	1995	2209
Cook Islands	0.606414	103.919	35.9726	67.946	1996	2214
Cook Islands	0.613992	103.719	35.9316	67.7875	1997	2256
Cook Islands	0.621202	103.528	35.937	67.5912	1998	2294
Cook Islands	0.628029	103.34	35.9232	67.4166	1999	2331
Cook Islands	0.635366	103.199	35.9233	67.2753	2000	2352
Cook Islands	0.644421	103.162	35.9195	67.2421	2001	2360
Cook Islands	0.65279	103.197	35.9177	67.2796	2002	2350
Cook Islands	0.661465	103.268	35.9161	67.352	2003	2343
Cook Islands	0.66877	103.322	35.9148	67.4069	2004	2335
Cook Islands	0.674004	103.359	35.913	67.4463	2005	2326
Cook Islands	0.680644	103.376	35.9008	67.4756	2006	2325
Cook Islands	0.687505	103.446	35.8955	67.5509	2007	2309
Cook Islands	0.695592	103.466	35.8895	67.5767	2008	2300
Cook Islands	0.703777	103.48	35.891	67.5888	2009	2295
Cook Islands	0.711862	103.462	35.8895	67.573	2010	2303
Cook Islands	0.719445	103.411	35.8905	67.5209	2011	2315
Cook Islands	0.726963	103.399	35.8886	67.5102	2012	2319
Cook Islands	0.733317	103.389	35.8898	67.4992	2013	2320
Cook Islands	0.739596	103.371	35.8878	67.483	2014	2323
Cook Islands	0.74655	103.312	35.8897	67.4225	2015	2329
Cook Islands	0.752353	103.3	35.8883	67.4118	2016	2332
Cook Islands	0.758234	103.295	35.8875	67.4072	2017	2334
Cook Islands	0.764041	103.296	35.8916	67.4041	2018	2336
Cook Islands	0.769796	103.289	35.891	67.3976	2019	2337
Cook Islands	0.774701	103.506	35.8866	67.6197	2020	2288
Cook Islands	0.77911	103.008	35.8874	67.1202	2021	2370
Costa Rica	0.534125	114.772	46.228	68.5444	1990	2135
Costa Rica	0.539342	114.809	46.2267	68.5827	1991	2130
Costa Rica	0.544624	114.853	46.2224	68.6304	1992	2125
Costa Rica	0.549947	114.866	42.9104	71.9552	1993	1925
Costa Rica	0.555171	114.91	39.9131	74.9968	1994	1482
Costa Rica	0.560547	114.89	38.3942	76.4955	1995	1208
Costa Rica	0.565181	114.898	38.5602	76.3383	1996	1242
Costa Rica	0.570128	114.9	37.5732	77.3263	1997	1073
Costa Rica	0.576067	114.876	36.4657	78.4098	1998	1012
Costa Rica	0.582229	114.837	36.458	78.3792	1999	1013
Costa Rica	0.588243	114.832	36.4727	78.3594	2000	1014
Costa Rica	0.594889	114.829	36.0388	78.7897	2001	973
Costa Rica	0.600894	114.815	36.1504	78.6641	2002	991
Costa Rica	0.605766	114.759	36.0117	78.7471	2003	978
Costa Rica	0.610316	114.751	35.9738	78.7767	2004	974
Costa Rica	0.614413	114.776	35.9505	78.8257	2005	968
Costa Rica	0.61785	114.796	35.9374	78.8589	2006	963
Costa Rica	0.621201	114.875	35.9659	78.9093	2007	960
Costa Rica	0.625704	114.901	35.9196	78.9815	2008	952
Costa Rica	0.631291	114.926	35.9193	79.0064	2009	949
Costa Rica	0.636595	114.967	35.9214	79.0453	2010	939
Costa Rica	0.641201	114.944	35.9212	79.0227	2011	945
Costa Rica	0.646574	114.97	35.9184	79.0514	2012	936
Costa Rica	0.651946	114.933	35.918	79.0148	2013	947
Costa Rica	0.65689	114.951	35.9183	79.0322	2014	944
Costa Rica	0.66203	114.962	35.916	79.0464	2015	938
Costa Rica	0.66743	114.923	35.914	79.0085	2016	948
Costa Rica	0.673621	114.801	35.9129	78.8879	2017	961
Costa Rica	0.681296	114.76	35.9015	78.8582	2018	964
Costa Rica	0.690049	114.716	35.8875	78.8286	2019	967
Costa Rica	0.696195	114.591	35.8921	78.6985	2020	986
Costa Rica	0.70034	114.453	35.8883	78.5651	2021	1006
Croatia	0.668906	52.8551	35.9147	16.9404	1990	6179
Croatia	0.674725	51.1702	35.9128	15.2574	1991	6195
Croatia	0.678093	49.5908	35.8992	13.6915	1992	6230
Croatia	0.678221	48.3113	35.9014	12.4098	1993	6256
Croatia	0.677548	47.3927	35.9033	11.4894	1994	6274
Croatia	0.677029	47.0219	35.902	11.1199	1995	6277
Croatia	0.679507	46.9349	35.9005	11.0344	1996	6280
Croatia	0.685365	46.8589	35.8973	10.9616	1997	6284
Croatia	0.691366	46.8027	35.893	10.9097	1998	6286
Croatia	0.696636	46.7566	35.8899	10.8666	1999	6295
Croatia	0.70304	46.7453	35.8878	10.8575	2000	6296
Croatia	0.709537	46.7618	35.8887	10.8731	2001	6294
Croatia	0.715383	46.7614	35.888	10.8734	2002	6293
Croatia	0.72113	46.7709	35.8884	10.8826	2003	6290
Croatia	0.726328	46.7965	35.8882	10.9083	2004	6287
Croatia	0.732154	46.7877	35.8921	10.8957	2005	6288
Croatia	0.738067	46.7772	35.8875	10.8898	2006	6289
Croatia	0.743149	46.7692	35.8886	10.8805	2007	6292
Croatia	0.74847	46.7435	35.8871	10.8564	2008	6297
Croatia	0.754066	46.7361	35.8937	10.8424	2009	6299
Croatia	0.759472	46.7435	35.8916	10.852	2010	6298
Croatia	0.763686	47.3211	35.8906	11.4305	2011	6275
Croatia	0.767405	48.6596	35.8876	12.7719	2012	6250
Croatia	0.771152	50.2587	35.8902	14.3686	2013	6204
Croatia	0.774479	51.559	35.888	15.671	2014	6193
Croatia	0.777866	52.0838	35.888	16.1958	2015	6184
Croatia	0.781444	52.021	35.89	16.131	2016	6185
Croatia	0.785075	51.8729	35.8904	15.9825	2017	6187
Croatia	0.788671	51.7473	35.8907	15.8566	2018	6189
Croatia	0.792475	51.6727	35.8875	15.7853	2019	6192
Croatia	0.795462	51.8478	35.8893	15.9585	2020	6188
Croatia	0.798341	51.6896	35.8929	15.7967	2021	6191
Cuba	0.558019	111.016	40.2042	70.812	1990	1972
Cuba	0.563414	111.076	38.4442	72.632	1991	1768
Cuba	0.566169	111.1	37.4013	73.6985	1992	1679
Cuba	0.565441	111.114	38.9257	72.1887	1993	1867
Cuba	0.563186	111.144	38.5532	72.5911	1994	1779
Cuba	0.560766	111.178	38.6265	72.5518	1995	1786
Cuba	0.559346	111.183	38.5316	72.6515	1996	1764
Cuba	0.558925	111.134	38.4327	72.7012	1997	1756
Cuba	0.559363	111.081	38.8136	72.2678	1998	1848
Cuba	0.561821	111.023	38.4499	72.5729	1999	1782
Cuba	0.566677	111.012	37.8518	73.1597	2000	1717
Cuba	0.572754	110.976	37.7115	73.2641	2001	1709
Cuba	0.579968	110.938	36.5794	74.3591	2002	1594
Cuba	0.587648	110.883	36.14	74.7434	2003	1537
Cuba	0.594349	110.846	36.6187	74.2273	2004	1618
Cuba	0.599864	110.84	36.0196	74.8208	2005	1525
Cuba	0.604971	110.845	35.9706	74.8742	2006	1516
Cuba	0.607618	110.871	35.9951	74.8758	2007	1514
Cuba	0.609401	110.875	35.9884	74.8864	2008	1511
Cuba	0.611776	110.916	35.9907	74.9255	2009	1505
Cuba	0.615261	110.922	35.9572	74.9652	2010	1489
Cuba	0.620387	110.929	35.9334	74.9952	2011	1483
Cuba	0.626156	110.869	35.9284	74.9409	2012	1496
Cuba	0.63184	110.863	35.9234	74.9391	2013	1498
Cuba	0.637304	110.854	35.9238	74.9297	2014	1502
Cuba	0.642819	110.82	35.9196	74.9001	2015	1508
Cuba	0.647908	110.898	35.9195	74.9781	2016	1485
Cuba	0.652309	110.951	35.9193	75.0319	2017	1471
Cuba	0.656859	111.034	35.9183	75.1153	2018	1454
Cuba	0.661675	111.054	35.9167	75.137	2019	1450
Cuba	0.665211	110.719	35.9175	74.8019	2020	1531
Cuba	0.66873	110.771	35.9146	74.8569	2021	1519
Cyprus	0.648231	57.5907	35.9196	21.6711	1990	5659
Cyprus	0.655726	57.5554	35.9179	21.6375	1991	5672
Cyprus	0.666012	57.5007	35.9139	21.5867	1992	5697
Cyprus	0.677547	57.4579	35.9066	21.5514	1993	5722
Cyprus	0.688829	57.4056	35.8874	21.5182	1994	5755
Cyprus	0.699924	57.396	35.8913	21.5047	1995	5765
Cyprus	0.70984	57.3736	35.8888	21.4848	1996	5783
Cyprus	0.718864	57.3302	35.89	21.4402	1997	5811
Cyprus	0.727964	57.2893	35.8881	21.4012	1998	5834
Cyprus	0.736846	57.2585	35.8934	21.3651	1999	5858
Cyprus	0.745199	57.2583	35.8899	21.3683	2000	5854
Cyprus	0.753595	57.2794	35.8906	21.3888	2001	5842
Cyprus	0.761502	57.3526	35.8919	21.4607	2002	5798
Cyprus	0.767896	57.4328	35.8925	21.5403	2003	5730
Cyprus	0.773765	57.4716	35.888	21.5836	2004	5698
Cyprus	0.779031	57.4748	35.894	21.5808	2005	5702
Cyprus	0.784561	57.449	35.8889	21.5601	2006	5716
Cyprus	0.792068	57.3784	35.8916	21.4868	2007	5782
Cyprus	0.799454	57.3201	35.8923	21.4278	2008	5819
Cyprus	0.805112	57.2299	35.8907	21.3392	2009	5872
Cyprus	0.80984	57.1693	35.8886	21.2807	2010	5909
Cyprus	0.813726	57.2053	35.8877	21.3176	2011	5886
Cyprus	0.816979	57.2093	35.8896	21.3197	2012	5882
Cyprus	0.819381	57.2551	35.8881	21.367	2013	5856
Cyprus	0.821184	57.2951	35.8907	21.4044	2014	5831
Cyprus	0.822733	57.3221	35.8901	21.4321	2015	5815
Cyprus	0.824284	57.2821	35.8892	21.3929	2016	5839
Cyprus	0.82614	57.2615	35.8884	21.3731	2017	5851
Cyprus	0.828343	57.2357	35.8913	21.3444	2018	5869
Cyprus	0.830981	57.2081	35.8905	21.3176	2019	5885
Cyprus	0.83306	56.9909	35.8899	21.101	2020	5987
Cyprus	0.835631	57.1048	35.8903	21.2145	2021	5949
Czechia	0.681848	50.5787	35.9018	14.6769	1990	6197
Czechia	0.688003	49.9434	35.8962	14.0472	1991	6217
Czechia	0.697578	49.3757	35.8874	13.4883	1992	6242
Czechia	0.710853	48.9175	35.889	13.0285	1993	6247
Czechia	0.72597	48.5765	35.8875	12.689	1994	6252
Czechia	0.737982	48.4182	35.8937	12.5245	1995	6253
Czechia	0.746041	48.3895	35.888	12.5014	1996	6254
Czechia	0.75168	48.3592	35.8879	12.4714	1997	6255
Czechia	0.757034	48.2939	35.887	12.407	1998	6257
Czechia	0.762429	48.2468	35.8914	12.3554	1999	6258
Czechia	0.767766	48.2229	35.8876	12.3353	2000	6259
Czechia	0.772167	48.1954	35.8895	12.3059	2001	6261
Czechia	0.776928	48.1401	35.8901	12.25	2002	6262
Czechia	0.782448	48.0995	35.8906	12.2088	2003	6263
Czechia	0.787126	48.0782	35.8883	12.1898	2004	6264
Czechia	0.791334	48.0595	35.8898	12.1697	2005	6265
Czechia	0.794923	48.0207	35.8915	12.1292	2006	6266
Czechia	0.798254	47.9955	35.8889	12.1066	2007	6267
Czechia	0.801765	47.9712	35.8884	12.0828	2008	6268
Czechia	0.804962	47.9629	35.8927	12.0702	2009	6269
Czechia	0.808747	47.9455	35.8882	12.0573	2010	6270
Czechia	0.812055	48.2162	35.8895	12.3267	2011	6260
Czechia	0.81423	48.7733	35.8891	12.8842	2012	6249
Czechia	0.815615	49.4923	35.8923	13.6	2013	6236
Czechia	0.816227	50.0458	35.8901	14.1557	2014	6213
Czechia	0.816565	50.292	35.8893	14.4028	2015	6203
Czechia	0.817153	50.2338	35.8899	14.3439	2016	6206
Czechia	0.819068	50.1743	35.8869	14.2874	2017	6208
Czechia	0.822034	50.0875	35.8884	14.1991	2018	6209
Czechia	0.824784	50.0042	35.8867	14.1175	2019	6215
Czechia	0.826627	49.854	35.8879	13.966	2020	6218
Czechia	0.82845	50.0782	35.8895	14.1887	2021	6210
C涔坱e d'Ivoire	NA	136.839	35.8911	100.948	1990	524
C涔坱e d'Ivoire	NA	131.329	35.8915	95.4378	1991	590
C涔坱e d'Ivoire	NA	126.331	35.8906	90.4406	1992	643
C涔坱e d'Ivoire	NA	122.192	35.8898	86.3018	1993	778
C涔坱e d'Ivoire	NA	119.378	35.8906	83.4877	1994	841
C涔坱e d'Ivoire	NA	118.296	35.889	82.4067	1995	867
C涔坱e d'Ivoire	NA	118.222	35.8882	82.3338	1996	869
C涔坱e d'Ivoire	NA	118.19	35.8889	82.3016	1997	871
C涔坱e d'Ivoire	NA	118.178	35.8909	82.287	1998	874
C涔坱e d'Ivoire	NA	118.177	35.8862	82.2908	1999	873
C涔坱e d'Ivoire	NA	118.19	35.89	82.3	2000	872
C涔坱e d'Ivoire	NA	118.208	35.8911	82.3173	2001	870
C涔坱e d'Ivoire	NA	118.271	35.8928	82.3781	2002	868
C涔坱e d'Ivoire	NA	118.332	35.8884	82.4438	2003	865
C涔坱e d'Ivoire	NA	118.431	35.8898	82.5411	2004	861
C涔坱e d'Ivoire	NA	118.468	35.8879	82.5803	2005	857
C涔坱e d'Ivoire	NA	118.495	35.8887	82.606	2006	856
C涔坱e d'Ivoire	NA	118.5	35.8921	82.6076	2007	855
C涔坱e d'Ivoire	NA	118.468	35.8927	82.5749	2008	858
C涔坱e d'Ivoire	NA	118.418	35.8887	82.5289	2009	862
C涔坱e d'Ivoire	NA	118.457	35.8881	82.5691	2010	860
C涔坱e d'Ivoire	NA	120.487	35.8892	84.5977	2011	826
C涔坱e d'Ivoire	NA	125.313	35.8904	89.4222	2012	658
C涔坱e d'Ivoire	NA	131.046	35.8915	95.1547	2013	593
C涔坱e d'Ivoire	NA	135.934	35.8894	100.045	2014	534
C涔坱e d'Ivoire	NA	138.057	35.8915	102.166	2015	512
C涔坱e d'Ivoire	NA	138.116	35.8879	102.228	2016	511
C涔坱e d'Ivoire	NA	137.967	35.8871	102.08	2017	515
C涔坱e d'Ivoire	NA	137.79	35.8871	101.903	2018	519
C涔坱e d'Ivoire	NA	137.673	35.8909	101.782	2019	520
C涔坱e d'Ivoire	NA	137.277	35.8887	101.388	2020	523
C涔坱e d'Ivoire	NA	137.342	35.894	101.448	2021	522
Democratic People's Republic of Korea	0.49778	125.336	46.2271	79.1092	1990	932
Democratic People's Republic of Korea	0.499121	125.259	46.2229	79.0357	1991	943
Democratic People's Republic of Korea	0.49963	125.175	46.2283	78.9469	1992	955
Democratic People's Republic of Korea	0.499701	125.066	46.2301	78.8359	1993	966
Democratic People's Republic of Korea	0.499531	125.029	46.2287	78.8	1994	972
Democratic People's Republic of Korea	0.499081	125.04	46.2244	78.8156	1995	969
Democratic People's Republic of Korea	0.498429	124.981	46.2302	78.7505	1996	977
Democratic People's Republic of Korea	0.497137	124.955	46.2249	78.7299	1997	979
Democratic People's Republic of Korea	0.496159	124.927	46.2271	78.6996	1998	985
Democratic People's Republic of Korea	0.496485	124.871	46.2252	78.6455	1999	995
Democratic People's Republic of Korea	0.497462	124.857	46.2245	78.6322	2000	998
Democratic People's Republic of Korea	0.499674	124.884	46.225	78.6585	2001	992
Democratic People's Republic of Korea	0.502634	124.949	46.2291	78.7202	2002	981
Democratic People's Republic of Korea	0.506165	125.034	46.2277	78.8062	2003	971
Democratic People's Republic of Korea	0.510229	125.074	46.2244	78.8494	2004	965
Democratic People's Republic of Korea	0.515098	125.14	46.2251	78.9154	2005	959
Democratic People's Republic of Korea	0.519741	125.165	46.2244	78.9406	2006	956
Democratic People's Republic of Korea	0.524067	125.266	46.2289	79.0375	2007	942
Democratic People's Republic of Korea	0.528813	125.425	46.2255	79.1997	2008	931
Democratic People's Republic of Korea	0.533114	125.54	46.2265	79.314	2009	928
Democratic People's Republic of Korea	0.537193	125.559	46.225	79.3342	2010	926
Democratic People's Republic of Korea	0.541212	125.463	46.2252	79.2375	2011	929
Democratic People's Republic of Korea	0.545332	125.3	46.2248	79.0749	2012	933
Democratic People's Republic of Korea	0.549483	125.173	41.8541	83.3188	2013	844
Democratic People's Republic of Korea	0.553604	124.984	40.161	84.823	2014	818
Democratic People's Republic of Korea	0.557321	124.869	40.2299	84.6394	2015	824
Democratic People's Republic of Korea	0.560744	124.872	38.4729	86.3988	2016	771
Democratic People's Republic of Korea	0.563388	124.856	38.6474	86.2085	2017	779
Democratic People's Republic of Korea	0.565161	124.854	38.7674	86.087	2018	781
Democratic People's Republic of Korea	0.566766	124.835	38.0877	86.747	2019	755
Democratic People's Republic of Korea	0.568189	124.797	37.4737	87.3237	2020	698
Democratic People's Republic of Korea	0.569855	124.999	38.1114	86.8879	2021	744
Democratic Republic of the Congo	0.289843	180.863	51.1027	129.76	1990	337
Democratic Republic of the Congo	0.290432	180.657	51.0935	129.564	1991	350
Democratic Republic of the Congo	0.290959	180.511	51.0969	129.414	1992	357
Democratic Republic of the Congo	0.289629	180.428	51.0949	129.333	1993	360
Democratic Republic of the Congo	0.286859	180.38	51.0974	129.282	1994	364
Democratic Republic of the Congo	0.283968	180.396	51.0929	129.303	1995	363
Democratic Republic of the Congo	0.280413	180.492	51.0948	129.397	1996	358
Democratic Republic of the Congo	0.276337	180.653	51.0964	129.557	1997	351
Democratic Republic of the Congo	0.271814	180.818	51.0964	129.721	1998	339
Democratic Republic of the Congo	0.267368	180.97	51.0959	129.874	1999	327
Democratic Republic of the Congo	0.262457	181.056	51.0948	129.961	2000	323
Democratic Republic of the Congo	0.257858	180.942	51.0972	129.845	2001	331
Democratic Republic of the Congo	0.254136	180.711	51.0952	129.616	2002	347
Democratic Republic of the Congo	0.252334	180.416	51.0993	129.317	2003	361
Democratic Republic of the Congo	0.252471	180.124	51.0964	129.028	2004	368
Democratic Republic of the Congo	0.254161	180.019	51.0965	128.923	2005	372
Democratic Republic of the Congo	0.257355	180.111	51.0941	129.017	2006	369
Democratic Republic of the Congo	0.262272	180.405	51.0965	129.308	2007	362
Democratic Republic of the Congo	0.268104	180.76	51.098	129.662	2008	343
Democratic Republic of the Congo	0.274361	181.102	51.0961	130.006	2009	321
Democratic Republic of the Congo	0.282224	181.246	51.097	130.149	2010	307
Democratic Republic of the Congo	0.290873	181.263	51.096	130.167	2011	304
Democratic Republic of the Congo	0.300455	181.246	51.0962	130.15	2012	306
Democratic Republic of the Congo	0.310831	181.215	51.0944	130.12	2013	309
Democratic Republic of the Congo	0.321623	181.136	50.3803	130.756	2014	285
Democratic Republic of the Congo	0.332421	181.104	47.89	133.214	2015	217
Democratic Republic of the Congo	0.341989	181.031	46.4907	134.54	2016	187
Democratic Republic of the Congo	0.351102	180.841	46.376	134.465	2017	188
Democratic Republic of the Congo	0.360288	180.651	46.2729	134.378	2018	192
Democratic Republic of the Congo	0.369341	180.676	46.2474	134.429	2019	189
Democratic Republic of the Congo	0.376712	180.889	46.2439	134.645	2020	186
Democratic Republic of the Congo	0.38318	180.648	46.2479	134.4	2021	191
Denmark	0.801155	57.569	35.8917	21.6773	1990	5654
Denmark	0.80454	57.4888	35.8873	21.6015	1991	5687
Denmark	0.808164	57.4135	35.8889	21.5245	1992	5745
Denmark	0.811586	57.3649	35.8889	21.4759	1993	5790
Denmark	0.815139	57.3437	35.8915	21.4522	1994	5807
Denmark	0.819105	57.3148	35.8884	21.4264	1995	5821
Denmark	0.823375	57.3039	35.8889	21.4151	1996	5827
Denmark	0.82768	57.3173	35.8871	21.4302	1997	5818
Denmark	0.831683	57.3238	35.891	21.4327	1998	5813
Denmark	0.835382	57.3584	35.8891	21.4693	1999	5794
Denmark	0.839184	57.334	35.8919	21.4421	2000	5809
Denmark	0.843178	57.3507	35.887	21.4638	2001	5796
Denmark	0.847086	57.381	35.8903	21.4907	2002	5778
Denmark	0.850441	57.4002	35.8898	21.5104	2003	5758
Denmark	0.853304	57.414	35.8896	21.5244	2004	5746
Denmark	0.855691	57.4098	35.8894	21.5205	2005	5751
Denmark	0.858033	57.3671	35.8878	21.4793	2006	5788
Denmark	0.859782	57.2745	35.8897	21.3848	2007	5846
Denmark	0.861782	57.192	35.8921	21.3	2008	5896
Denmark	0.863948	57.128	35.8888	21.2392	2009	5935
Denmark	0.866767	57.0942	35.8883	21.2059	2010	5953
Denmark	0.869779	57.1176	35.8922	21.2254	2011	5943
Denmark	0.872518	57.184	35.8893	21.2947	2012	5899
Denmark	0.874933	57.2821	35.8884	21.3936	2013	5837
Denmark	0.876815	57.3531	35.8912	21.462	2014	5797
Denmark	0.878544	57.3672	35.8889	21.4784	2015	5789
Denmark	0.88059	57.3188	35.8883	21.4305	2016	5817
Denmark	0.883688	57.1896	35.8903	21.2992	2017	5897
Denmark	0.88753	57.0649	35.8895	21.1754	2018	5968
Denmark	0.891625	56.9885	35.89	21.0985	2019	5989
Denmark	0.894368	57.0386	35.8868	21.1518	2020	5972
Denmark	0.896424	57.082	35.8914	21.1906	2021	5959
Djibouti	0.337782	102.369	46.7759	55.5928	1990	3299
Djibouti	0.33877	102.368	46.7315	55.6363	1991	3297
Djibouti	0.340986	102.417	46.3322	56.0845	1992	3265
Djibouti	0.344904	102.449	46.4257	56.0235	1993	3268
Djibouti	0.347981	102.505	46.3174	56.1874	1994	3262
Djibouti	0.351246	102.49	46.246	56.244	1995	3252
Djibouti	0.354386	102.448	46.265	56.183	1996	3263
Djibouti	0.358096	102.353	46.2749	56.078	1997	3266
Djibouti	0.361597	102.247	46.2442	56.0031	1998	3269
Djibouti	0.365305	102.131	46.2441	55.8868	1999	3273
Djibouti	0.369015	102.074	46.2468	55.8275	2000	3278
Djibouti	0.372853	101.998	46.25	55.7477	2001	3286
Djibouti	0.37665	101.969	46.2472	55.7217	2002	3287
Djibouti	0.380687	101.885	46.2464	55.6384	2003	3296
Djibouti	0.384988	101.855	46.2468	55.6083	2004	3298
Djibouti	0.389569	101.825	46.2431	55.5823	2005	3300
Djibouti	0.395037	101.804	46.2422	55.5622	2006	3301
Djibouti	0.400619	101.752	46.2443	55.5075	2007	3306
Djibouti	0.406658	101.696	46.2423	55.4537	2008	3309
Djibouti	0.411969	101.661	46.2463	55.4143	2009	3310
Djibouti	0.416999	101.627	46.2365	55.3908	2010	3311
Djibouti	0.422316	101.714	46.2371	55.4772	2011	3307
Djibouti	0.427711	101.766	46.2267	55.5391	2012	3303
Djibouti	0.43336	101.867	46.2266	55.64	2013	3295
Djibouti	0.439456	101.974	46.2241	55.7501	2014	3285
Djibouti	0.445855	102.02	46.2269	55.7927	2015	3280
Djibouti	0.453443	102.004	46.2268	55.7771	2016	3281
Djibouti	0.46044	101.944	46.2244	55.72	2017	3289
Djibouti	0.467706	101.907	46.2228	55.6845	2018	3291
Djibouti	0.475263	101.894	46.2246	55.6692	2019	3292
Djibouti	0.48188	102.056	46.2237	55.8326	2020	3276
Djibouti	0.487958	101.894	46.2253	55.6692	2021	3293
Dominica	0.563603	113.638	38.8312	74.8069	1990	1530
Dominica	0.565238	113.56	38.4579	75.102	1991	1457
Dominica	0.569571	113.462	37.52	75.9424	1992	1324
Dominica	0.578812	113.337	36.8308	76.5059	1993	1204
Dominica	0.590119	113.201	36.23	76.9714	1994	1106
Dominica	0.601987	113.079	36.1121	76.9671	1995	1107
Dominica	0.614382	112.91	35.9468	76.9632	1996	1109
Dominica	0.625057	112.712	35.9208	76.791	1997	1134
Dominica	0.633018	112.476	35.9232	76.5529	1998	1195
Dominica	0.639454	112.278	35.9191	76.3585	1999	1240
Dominica	0.645831	112.064	35.92	76.144	2000	1287
Dominica	0.652369	111.855	35.9181	75.9372	2001	1327
Dominica	0.658424	111.623	35.9183	75.7045	2002	1376
Dominica	0.663679	111.391	35.9161	75.4747	2003	1402
Dominica	0.668952	111.157	35.9138	75.2429	2004	1438
Dominica	0.674549	110.942	35.9128	75.0289	2005	1472
Dominica	0.680342	110.853	35.9025	74.9506	2006	1493
Dominica	0.685416	110.766	35.89	74.8759	2007	1513
Dominica	0.690198	110.711	35.8929	74.8182	2008	1526
Dominica	0.694462	110.653	35.8889	74.7638	2009	1535
Dominica	0.698489	110.546	35.8892	74.6568	2010	1551
Dominica	0.702463	110.425	35.8915	74.5333	2011	1577
Dominica	0.706871	110.201	35.8877	74.3131	2012	1600
Dominica	0.71221	110.033	35.8888	74.1441	2013	1634
Dominica	0.718456	109.843	35.8898	73.9533	2014	1660
Dominica	0.724786	109.737	35.8893	73.8473	2015	1670
Dominica	0.731761	109.627	35.8877	73.7394	2016	1676
Dominica	0.736062	109.574	35.8893	73.6843	2017	1680
Dominica	0.738936	109.45	35.8885	73.5611	2018	1682
Dominica	0.742132	109.399	35.8886	73.5103	2019	1685
Dominica	0.74442	109.381	35.8889	73.4918	2020	1687
Dominica	0.746967	109.125	35.8885	73.236	2021	1712
Dominican Republic	0.442654	112.083	46.2256	65.8574	1990	2453
Dominican Republic	0.446145	108.209	46.2239	61.985	1991	2703
Dominican Republic	0.449953	104.634	46.2266	58.407	1992	3025
Dominican Republic	0.454229	101.692	46.223	55.4686	1993	3308
Dominican Republic	0.458621	99.6541	46.2272	53.4269	1994	3463
Dominican Republic	0.463314	98.8005	46.225	52.5755	1995	3561
Dominican Republic	0.468517	98.6791	46.2292	52.4499	1996	3566
Dominican Republic	0.474504	98.6442	46.2252	52.4189	1997	3570
Dominican Republic	0.481171	98.5835	46.2258	52.3578	1998	3575
Dominican Republic	0.488179	98.4933	46.2255	52.2678	1999	3589
Dominican Republic	0.495469	98.4182	46.2246	52.1936	2000	3599
Dominican Republic	0.502775	98.317	46.226	52.091	2001	3613
Dominican Republic	0.510298	98.1851	46.2252	51.9599	2002	3635
Dominican Republic	0.517396	98.0322	46.2272	51.805	2003	3644
Dominican Republic	0.524543	97.9577	46.2256	51.7322	2004	3649
Dominican Republic	0.532229	97.8662	46.2252	51.641	2005	3671
Dominican Republic	0.540223	97.8056	46.2253	51.5803	2006	3680
Dominican Republic	0.548187	97.7312	42.9565	54.7747	2007	3337
Dominican Republic	0.555371	97.7038	40.9795	56.7243	2008	3233
Dominican Republic	0.561784	97.7018	38.7071	58.9946	2009	2905
Dominican Republic	0.568131	97.758	37.6242	60.1338	2010	2831
Dominican Republic	0.573835	99.1365	37.6147	61.5218	2011	2724
Dominican Republic	0.578966	102.28	36.5541	65.7259	2012	2464
Dominican Republic	0.583626	106.055	36.1753	69.8796	2013	2005
Dominican Republic	0.588237	109.225	36.1487	73.0768	2014	1720
Dominican Republic	0.592924	110.647	36.103	74.5439	2015	1576
Dominican Republic	0.59762	110.67	36.0368	74.6328	2016	1556
Dominican Republic	0.60214	110.68	36.1271	74.553	2017	1573
Dominican Republic	0.606961	110.602	35.9616	74.6405	2018	1554
Dominican Republic	0.611913	110.593	35.9669	74.626	2019	1558
Dominican Republic	0.615636	110.441	35.9305	74.5105	2020	1581
Dominican Republic	0.619388	110.321	35.9636	74.3579	2021	1595
Ecuador	0.518431	134.016	46.2242	87.7916	1990	679
Ecuador	0.517679	129.728	46.2237	83.5045	1991	839
Ecuador	0.518379	125.916	46.2228	79.6935	1992	922
Ecuador	0.520707	122.721	46.224	76.4971	1993	1205
Ecuador	0.524908	120.516	46.2265	74.2891	1994	1604
Ecuador	0.529381	119.681	46.2267	73.4546	1995	1692
Ecuador	0.532691	119.591	46.2276	73.3635	1996	1702
Ecuador	0.53535	119.621	46.2232	73.3976	1997	1697
Ecuador	0.537196	119.699	46.2277	73.4711	1998	1689
Ecuador	0.539032	119.733	46.2283	73.5052	1999	1686
Ecuador	0.543045	119.759	46.2252	73.5334	2000	1683
Ecuador	0.548552	119.708	43.6107	76.0973	2001	1296
Ecuador	0.554897	119.664	40.4494	79.2143	2002	930
Ecuador	0.560955	119.648	38.8115	80.8364	2003	907
Ecuador	0.56629	119.625	37.4751	82.1501	2004	878
Ecuador	0.569927	119.617	38.2741	81.3431	2005	900
Ecuador	0.572516	119.529	37.6915	81.8379	2006	882
Ecuador	0.574705	119.445	36.4378	83.0075	2007	852
Ecuador	0.578125	119.301	36.7278	82.573	2008	859
Ecuador	0.582484	119.249	36.5441	82.7051	2009	854
Ecuador	0.588763	119.251	36.1511	83.1001	2010	849
Ecuador	0.596729	120.698	36.0286	84.6697	2011	823
Ecuador	0.605454	124.003	36.0036	87.9997	2012	676
Ecuador	0.61408	128.044	35.9431	92.1009	2013	616
Ecuador	0.622027	131.46	35.9247	95.5353	2014	589
Ecuador	0.628547	133.012	35.9204	97.0918	2015	563
Ecuador	0.634281	133.083	35.9234	97.1593	2016	562
Ecuador	0.640011	132.97	35.9215	97.0485	2017	565
Ecuador	0.645889	132.824	35.9184	96.9058	2018	573
Ecuador	0.651788	132.743	35.9191	96.824	2019	576
Ecuador	0.656714	132.669	35.9177	96.7513	2020	578
Ecuador	0.661017	132.767	35.9177	96.8492	2021	575
Egypt	0.417183	101.184	46.2373	54.9468	1990	3325
Egypt	0.426909	101.157	46.2271	54.9299	1991	3326
Egypt	0.437745	101.122	46.2279	54.8945	1992	3328
Egypt	0.44849	101.091	46.2254	54.8656	1993	3330
Egypt	0.458727	101.064	46.2238	54.8407	1994	3333
Egypt	0.468035	101.053	46.2249	54.8283	1995	3334
Egypt	0.476117	100.968	46.2248	54.7432	1996	3341
Egypt	0.482971	100.885	46.2268	54.6587	1997	3347
Egypt	0.489184	100.795	46.2247	54.5705	1998	3350
Egypt	0.495503	100.685	46.2269	54.4584	1999	3358
Egypt	0.50217	100.647	46.2258	54.4208	2000	3359
Egypt	0.508717	100.599	46.2249	54.3746	2001	3363
Egypt	0.515038	100.53	46.2249	54.3053	2002	3368
Egypt	0.520623	100.469	46.2259	54.2436	2003	3372
Egypt	0.525182	100.394	46.2239	54.1706	2004	3377
Egypt	0.528665	100.325	46.227	54.0983	2005	3385
Egypt	0.530396	100.294	46.224	54.0695	2006	3392
Egypt	0.529458	100.215	46.2272	53.988	2007	3407
Egypt	0.524744	100.175	46.2269	53.9483	2008	3409
Egypt	0.516256	100.117	46.225	53.8916	2009	3413
Egypt	0.507715	100.137	46.2245	53.9127	2010	3411
Egypt	0.504594	101.559	46.2258	55.3332	2011	3316
Egypt	0.509157	104.976	46.2234	58.7528	2012	2947
Egypt	0.519334	109.014	46.2285	62.7857	2013	2671
Egypt	0.53175	112.501	46.2253	66.2759	2014	2429
Egypt	0.54437	114.059	46.2251	67.8342	2015	2241
Egypt	0.556012	114.159	40.4537	73.7056	2016	1678
Egypt	0.566915	114.184	37.7039	76.4803	2017	1213
Egypt	0.577443	114.173	36.4896	77.6831	2018	1050
Egypt	0.587737	114.188	36.3777	77.8101	2019	1040
Egypt	0.597363	114.188	36.0148	78.1732	2020	1022
Egypt	0.606787	113.895	35.964	77.9305	2021	1029
El Salvador	0.373058	115.823	46.2439	69.5786	1990	2029
El Salvador	0.374855	115.886	46.2502	69.6356	1991	2026
El Salvador	0.377077	115.933	46.2453	69.688	1992	2021
El Salvador	0.380307	115.991	46.2479	69.7426	1993	2015
El Salvador	0.385149	116.013	46.249	69.7644	1994	2013
El Salvador	0.39178	116.035	46.243	69.7916	1995	2009
El Salvador	0.400178	116.046	46.2478	69.7978	1996	2008
El Salvador	0.410456	116.017	46.2458	69.7712	1997	2012
El Salvador	0.421421	115.946	46.2393	69.7062	1998	2017
El Salvador	0.432733	115.906	46.2288	69.6775	1999	2022
El Salvador	0.443963	115.901	46.2252	69.6758	2000	2023
El Salvador	0.454178	115.915	46.2265	69.6882	2001	2020
El Salvador	0.462969	115.918	46.2247	69.6935	2002	2018
El Salvador	0.470397	115.873	46.2245	69.6485	2003	2025
El Salvador	0.476537	115.889	46.2269	69.6618	2004	2024
El Salvador	0.482042	115.918	46.2244	69.6932	2005	2019
El Salvador	0.486826	115.964	46.2246	69.7394	2006	2016
El Salvador	0.49081	115.989	46.2278	69.7607	2007	2014
El Salvador	0.495078	116.002	46.2236	69.7788	2008	2011
El Salvador	0.49949	116.075	46.2254	69.8497	2009	2007
El Salvador	0.504171	116.104	46.2257	69.8784	2010	2006
El Salvador	0.508969	116.165	46.2261	69.939	2011	2002
El Salvador	0.513397	116.27	46.224	70.0458	2012	2000
El Salvador	0.518122	116.389	46.2257	70.1628	2013	1998
El Salvador	0.523469	116.509	46.2279	70.2812	2014	1995
El Salvador	0.529387	116.541	46.2256	70.3153	2015	1991
El Salvador	0.53565	116.508	46.2253	70.2825	2016	1994
El Salvador	0.541999	116.318	46.2255	70.093	2017	1999
El Salvador	0.548143	116.153	42.1517	74.0016	2018	1653
El Salvador	0.554032	115.995	39.5922	76.4028	2019	1232
El Salvador	0.55892	115.736	38.7754	76.961	2020	1110
El Salvador	0.563775	115.847	38.7231	77.1235	2021	1093
Equatorial Guinea	0.268784	182.046	51.0962	130.949	1990	274
Equatorial Guinea	0.275297	181.941	51.0961	130.845	1991	280
Equatorial Guinea	0.283488	181.942	51.0954	130.847	1992	278
Equatorial Guinea	0.292236	181.937	51.0985	130.839	1993	281
Equatorial Guinea	0.300686	181.987	51.0952	130.892	1994	276
Equatorial Guinea	0.310444	182.057	51.095	130.962	1995	273
Equatorial Guinea	0.324601	182.17	49.5283	132.642	1996	236
Equatorial Guinea	0.350551	182.351	46.3472	136.004	1997	165
Equatorial Guinea	0.371237	182.528	46.2456	136.282	1998	157
Equatorial Guinea	0.391128	182.679	46.2462	136.433	1999	147
Equatorial Guinea	0.411383	182.738	46.2422	136.496	2000	144
Equatorial Guinea	0.43359	182.648	46.2251	136.423	2001	148
Equatorial Guinea	0.451939	182.41	46.224	136.186	2002	160
Equatorial Guinea	0.467847	182.061	46.2254	135.835	2003	168
Equatorial Guinea	0.48388	181.795	46.2268	135.569	2004	175
Equatorial Guinea	0.498684	181.639	46.2262	135.413	2005	179
Equatorial Guinea	0.51158	181.695	46.2262	135.469	2006	178
Equatorial Guinea	0.524076	181.875	46.2258	135.65	2007	173
Equatorial Guinea	0.537019	182.068	46.2258	135.842	2008	167
Equatorial Guinea	0.548515	182.217	43.0372	139.18	2009	130
Equatorial Guinea	0.559109	182.117	39.4256	142.691	2010	102
Equatorial Guinea	0.570277	181.84	37.7903	144.05	2011	87
Equatorial Guinea	0.581834	181.406	36.5194	144.886	2012	76
Equatorial Guinea	0.592801	180.939	36.1749	144.764	2013	77
Equatorial Guinea	0.603473	180.442	35.9825	144.459	2014	80
Equatorial Guinea	0.613135	180.018	35.9573	144.06	2015	85
Equatorial Guinea	0.621858	179.603	35.9242	143.679	2016	92
Equatorial Guinea	0.630235	179.208	35.921	143.287	2017	96
Equatorial Guinea	0.638023	178.761	35.921	142.84	2018	99
Equatorial Guinea	0.645303	178.482	35.9186	142.563	2019	104
Equatorial Guinea	0.652125	178.644	35.9178	142.726	2020	101
Equatorial Guinea	0.657857	178.568	35.9179	142.65	2021	103
Eritrea	0.216028	104.498	51.7847	52.7129	1990	3552
Eritrea	0.222575	104.569	51.1284	53.4411	1991	3460
Eritrea	0.230296	104.573	51.0954	53.4776	1992	3455
Eritrea	0.239385	104.591	51.0943	53.4972	1993	3449
Eritrea	0.250753	104.603	51.096	53.507	1994	3447
Eritrea	0.261498	104.614	51.0952	53.5192	1995	3443
Eritrea	0.272527	104.557	51.0975	53.4597	1996	3458
Eritrea	0.283552	104.45	51.0983	53.3514	1997	3474
Eritrea	0.293765	104.282	51.0983	53.1841	1998	3495
Eritrea	0.303142	104.169	51.0945	53.0749	1999	3509
Eritrea	0.310248	104.104	51.0937	53.0106	2000	3514
Eritrea	0.317248	104.057	51.0956	52.9617	2001	3517
Eritrea	0.323567	104.037	49.5677	54.4696	2002	3356
Eritrea	0.328594	104.015	48.6547	55.3607	2003	3313
Eritrea	0.332879	103.996	47.5351	56.461	2004	3242
Eritrea	0.336683	103.969	46.7823	57.1867	2005	3211
Eritrea	0.339836	103.966	46.4507	57.5153	2006	3167
Eritrea	0.342843	104.013	46.6137	57.3997	2007	3182
Eritrea	0.343428	104.016	46.4608	57.5551	2008	3162
Eritrea	0.345148	104.029	46.6035	57.4258	2009	3179
Eritrea	0.348146	104.015	46.3176	57.6979	2010	3156
Eritrea	0.354163	104.006	46.2796	57.7262	2011	3149
Eritrea	0.360113	104.015	46.2432	57.7714	2012	3141
Eritrea	0.364344	104.037	46.2487	57.7881	2013	3135
Eritrea	0.372528	103.983	46.2431	57.74	2014	3145
Eritrea	0.376935	103.967	46.2577	57.709	2015	3152
Eritrea	0.382172	103.879	46.2499	57.6287	2016	3159
Eritrea	0.385936	103.784	46.2414	57.5431	2017	3164
Eritrea	0.391155	103.616	46.246	57.3703	2018	3190
Eritrea	0.396331	103.492	46.247	57.2446	2019	3208
Eritrea	0.400459	103.379	46.2457	57.1337	2020	3213
Eritrea	0.403864	103.359	46.2454	57.1136	2021	3215
Estonia	0.674968	59.1485	35.9133	23.2352	1990	5370
Estonia	0.685223	57.338	35.897	21.4409	1991	5810
Estonia	0.695587	55.6978	35.8873	19.8106	1992	6067
Estonia	0.703693	54.3316	35.89	18.4416	1993	6075
Estonia	0.708456	53.3926	35.8877	17.5049	1994	6134
Estonia	0.713173	53.0145	35.8884	17.1261	1995	6161
Estonia	0.718813	52.974	35.8882	17.0858	1996	6165
Estonia	0.724652	52.9681	35.8883	17.0798	1997	6167
Estonia	0.729027	52.9693	35.889	17.0803	1998	6166
Estonia	0.733251	52.9819	35.8879	17.094	1999	6164
Estonia	0.739713	52.9964	35.8898	17.1066	2000	6162
Estonia	0.746602	52.9948	35.8901	17.1047	2001	6163
Estonia	0.75263	52.9636	35.8881	17.0755	2002	6169
Estonia	0.757816	52.9604	35.8876	17.0728	2003	6170
Estonia	0.763224	52.9359	35.8864	17.0495	2004	6172
Estonia	0.769112	52.9198	35.8925	17.0273	2005	6176
Estonia	0.774452	52.9181	35.8903	17.0277	2006	6175
Estonia	0.781074	52.9151	35.8893	17.0258	2007	6177
Estonia	0.788599	52.9246	35.8911	17.0335	2008	6174
Estonia	0.794728	52.9221	35.888	17.0341	2009	6173
Estonia	0.80083	52.9486	35.8903	17.0583	2010	6171
Estonia	0.806633	53.6178	35.888	17.7298	2011	6123
Estonia	0.811109	55.1226	35.8897	19.2329	2012	6070
Estonia	0.814887	56.8942	35.8877	21.0065	2013	6005
Estonia	0.818771	58.3563	35.8895	22.4668	2014	5420
Estonia	0.823221	59.0131	35.8922	23.1209	2015	5397
Estonia	0.827364	58.9274	35.8898	23.0376	2016	5401
Estonia	0.830975	58.7947	35.8885	22.9062	2017	5409
Estonia	0.834566	58.6336	35.8893	22.7442	2018	5415
Estonia	0.838574	58.5529	35.89	22.6629	2019	5417
Estonia	0.841817	58.6892	35.89	22.7992	2020	5412
Estonia	0.844918	58.8784	35.8878	22.9905	2021	5406
Eswatini	0.399421	177.593	46.2466	131.347	1990	260
Eswatini	0.40827	169.38	46.2439	123.136	1991	410
Eswatini	0.416683	161.834	46.2358	115.599	1992	451
Eswatini	0.424803	155.624	46.2257	109.398	1993	473
Eswatini	0.432503	151.373	46.2243	105.148	1994	486
Eswatini	0.440127	149.746	46.2279	103.518	1995	493
Eswatini	0.447399	149.647	46.2255	103.421	1996	498
Eswatini	0.45409	149.651	46.2232	103.428	1997	497
Eswatini	0.460137	149.692	46.2241	103.468	1998	495
Eswatini	0.465991	149.694	46.2279	103.466	1999	496
Eswatini	0.471853	149.614	46.2249	103.389	2000	501
Eswatini	0.477233	149.461	46.2267	103.235	2001	506
Eswatini	0.482474	149.21	46.2238	102.986	2002	507
Eswatini	0.487609	148.899	46.2279	102.671	2003	508
Eswatini	0.492669	148.641	46.2282	102.413	2004	509
Eswatini	0.498044	148.496	46.2265	102.27	2005	510
Eswatini	0.503658	148.391	46.2281	102.163	2006	513
Eswatini	0.50926	148.265	46.2263	102.039	2007	518
Eswatini	0.514731	148.265	46.2247	102.04	2008	517
Eswatini	0.520427	148.271	46.2265	102.045	2009	516
Eswatini	0.526246	148.345	46.2286	102.116	2010	514
Eswatini	0.531914	151.171	46.2275	104.943	2011	488
Eswatini	0.537798	157.667	46.2253	111.442	2012	472
Eswatini	0.543836	165.348	46.2262	119.122	2013	439
Eswatini	0.549614	171.787	43.5059	128.281	2014	377
Eswatini	0.555374	174.455	40.366	134.089	2015	198
Eswatini	0.561061	174.148	39.1704	134.978	2016	183
Eswatini	0.566698	173.538	37.3799	136.158	2017	161
Eswatini	0.572155	172.89	37.3849	135.505	2018	177
Eswatini	0.577206	172.568	36.4235	136.145	2019	162
Eswatini	0.581653	172.692	36.4224	136.27	2020	158
Eswatini	0.58546	172.676	36.213	136.463	2021	146
Ethiopia	0.148034	108.821	58.672	50.1487	1990	3801
Ethiopia	0.1496	105.141	58.9939	46.1467	1991	4002
Ethiopia	0.150174	101.731	58.2386	43.4927	1992	4192
Ethiopia	0.151582	98.909	58.0702	40.8388	1993	4344
Ethiopia	0.152983	96.9859	58.7227	38.2632	1994	4400
Ethiopia	0.155086	96.1824	58.1618	38.0207	1995	4408
Ethiopia	0.158127	96.0743	58.2015	37.8729	1996	4411
Ethiopia	0.161875	95.9868	57.7927	38.1941	1997	4404
Ethiopia	0.165078	95.945	57.7522	38.1928	1998	4405
Ethiopia	0.168904	95.927	57.6912	38.2358	1999	4402
Ethiopia	0.173419	95.9111	57.6811	38.2301	2000	4403
Ethiopia	0.178973	95.952	57.6676	38.2844	2001	4399
Ethiopia	0.184138	96.0176	57.6714	38.3462	2002	4397
Ethiopia	0.188695	96.0923	57.6734	38.4188	2003	4396
Ethiopia	0.195031	96.162	57.6754	38.4866	2004	4395
Ethiopia	0.202868	96.2272	57.6731	38.554	2005	4393
Ethiopia	0.211524	96.2778	52.4092	43.8686	2006	4170
Ethiopia	0.22182	96.3344	51.0934	45.241	2007	4083
Ethiopia	0.232872	96.38	51.096	45.284	2008	4073
Ethiopia	0.244266	96.4574	51.0973	45.36	2009	4060
Ethiopia	0.256081	96.5551	51.0957	45.4594	2010	4049
Ethiopia	0.267881	97.9694	51.1009	46.8686	2011	3973
Ethiopia	0.279007	101.101	51.0962	50.0047	2012	3823
Ethiopia	0.289885	104.839	51.0984	53.7402	2013	3422
Ethiopia	0.300485	108.003	51.096	56.9067	2014	3225
Ethiopia	0.310736	109.442	51.0938	58.3482	2015	3034
Ethiopia	0.320432	109.581	50.1487	59.432	2016	2871
Ethiopia	0.329469	109.663	49.0485	60.614	2017	2792
Ethiopia	0.33805	109.712	47.2886	62.4229	2018	2689
Ethiopia	0.346423	109.735	46.2948	63.4399	2019	2616
Ethiopia	0.353216	109.777	46.269	63.5081	2020	2612
Ethiopia	0.358823	109.498	46.2456	63.2524	2021	2633
Fiji	0.534649	104.362	46.2246	58.1373	1990	3074
Fiji	0.538778	104.361	46.2259	58.1347	1991	3075
Fiji	0.543189	104.346	46.2265	58.1194	1992	3079
Fiji	0.547776	104.298	43.1352	61.1632	1993	2736
Fiji	0.552849	104.283	40.5299	63.7526	1994	2593
Fiji	0.558531	104.3	38.4494	65.8503	1995	2454
Fiji	0.565042	104.223	38.9814	65.2412	1996	2505
Fiji	0.571188	104.052	37.8574	66.1945	1997	2431
Fiji	0.577172	103.873	36.4952	67.3782	1998	2339
Fiji	0.583574	103.71	36.1357	67.5741	1999	2302
Fiji	0.589197	103.661	36.0799	67.5815	2000	2297
Fiji	0.594497	103.692	36.0905	67.601	2001	2290
Fiji	0.599322	103.769	36.0247	67.7442	2002	2263
Fiji	0.60349	103.859	36.0378	67.8211	2003	2245
[truncated: 4,562 more rows]

## Sheet: S6
Table S6 Decomposition Analysis of change in DALYs
location_name	overall_difference	aging_effect	population growth_effect	epidemiological changes_effect	aging_percent	population growth_percent	epidemiological changes_percent
Global	6.69682e+07	-2.9669e+06	4.37109e+07	2.62243e+07	-4.43	65.27	39.16
High-income Asia Pacific	-44619.9	-135273	51784.8	38868.7	303.17	-116.06	-87.11
High-income North America	94202.6	-184725	422871	-143943	-196.09	448.9	-152.8
Western Europe	755349	121610	734409	-100670	16.1	97.23	-13.33
Australasia	116891	-1001.53	116812	1080.49	-0.86	99.93	0.92
Andean Latin America	219041	-445766	660492	4315.18	-203.51	301.54	1.97
Tropical Latin America	1.48268e+06	122179	1.02623e+06	334268	8.24	69.21	22.54
Central Latin America	2.27451e+06	267206	1.31113e+06	696172	11.75	57.64	30.61
Southern Latin America	99663.1	-65910.1	159847	5726.02	-66.13	160.39	5.75
Caribbean	210195	-18302.5	194077	34421.1	-8.71	92.33	16.38
Central Europe	184354	364555	-269279	89077.9	197.75	-146.07	48.32
Eastern Europe	911185	347052	-530437	1.09457e+06	38.09	-58.21	120.13
Central Asia	439917	112858	332298	-5239.45	25.65	75.54	-1.19
North Africa and Middle East	1.07243e+07	195069	9.64209e+06	887157	1.82	89.91	8.27
South Asia	6.01726e+07	-3.8517e+06	3.54e+07	2.86242e+07	-6.4	58.83	47.57
Southeast Asia	3.1952e+06	-627993	2.6532e+06	1.16999e+06	-19.65	83.04	36.62
East Asia	2.76206e+07	1.45189e+07	5.72979e+06	7.37198e+06	52.57	20.74	26.69
Oceania	101276	-5859.62	104947	2188.26	-5.79	103.63	2.16
Western Sub-Saharan Africa	5.89468e+06	-1.02857e+06	6.96265e+06	-39398	-17.45	118.12	-0.67
Eastern Sub-Saharan Africa	7.40241e+06	1.17071e+06	6.11004e+06	121661	15.82	82.54	1.64
Central Sub-Saharan Africa	2.02451e+06	116877	1.89151e+06	16121.5	5.77	93.43	0.8
Southern Sub-Saharan Africa	1.02167e+06	-68332.1	1.11793e+06	-27930.9	-6.69	109.42	-2.73
Middle SDI	2.40588e+07	4.47755e+06	8.49092e+06	1.10904e+07	18.61	35.29	46.1
Low SDI	1.52388e+07	3.86608e+06	9.76947e+06	1.60328e+06	25.37	64.11	10.52
High SDI	3.09976e+06	600980	2.09068e+06	408103	19.39	67.45	13.17
High-middle SDI	8.7039e+06	-24339.6	3.33298e+06	5.39525e+06	-0.28	38.29	61.99
Low-middle SDI	1.08214e+07	-4.87086e+06	1.10048e+07	4.68739e+06	-45.01	101.7	43.32

## Sheet: S7
Table S7 Bayesian age-period-cohort (BAPC) modeling projection
val	sd	Time	group	low_50	up_50	low_60	up_60	low_70	up_70	low_80	up_80	low_95	up_95	gender
9814.98	0.484572	1990	ASPR	9814.65	9815.3	9814.57	9815.38	9814.47	9815.48	9814.35	9815.6	9814.03	9815.93	Both
9398.28	0.469199	1991	ASPR	9397.96	9398.59	9397.88	9398.67	9397.79	9398.76	9397.68	9398.88	9397.36	9399.2	Both
9084.82	0.456328	1992	ASPR	9084.51	9085.13	9084.44	9085.21	9084.35	9085.29	9084.24	9085.41	9083.93	9085.72	Both
8870.13	0.44614	1993	ASPR	8869.82	8870.43	8869.75	8870.5	8869.66	8870.59	8869.55	8870.7	8869.25	8871	Both
8748.14	0.438358	1994	ASPR	8747.85	8748.44	8747.77	8748.51	8747.69	8748.6	8747.58	8748.7	8747.28	8749	Both
8713.74	0.432954	1995	ASPR	8713.44	8714.03	8713.37	8714.1	8713.29	8714.18	8713.18	8714.29	8712.89	8714.58	Both
8843.13	0.431306	1996	ASPR	8842.84	8843.42	8842.77	8843.49	8842.68	8843.58	8842.58	8843.68	8842.29	8843.98	Both
9151.16	0.433527	1997	ASPR	9150.87	9151.45	9150.8	9151.53	9150.71	9151.61	9150.61	9151.72	9150.31	9152.01	Both
9541.65	0.437394	1998	ASPR	9541.35	9541.94	9541.28	9542.02	9541.2	9542.1	9541.09	9542.21	9540.79	9542.51	Both
9920.77	0.440599	1999	ASPR	9920.47	9921.07	9920.4	9921.14	9920.31	9921.23	9920.21	9921.34	9919.91	9921.63	Both
10186.9	0.441255	2000	ASPR	10186.6	10187.2	10186.5	10187.3	10186.4	10187.4	10186.3	10187.5	10186	10187.8	Both
10378.9	0.440056	2001	ASPR	10378.6	10379.2	10378.6	10379.3	10378.5	10379.4	10378.4	10379.5	10378.1	10379.8	Both
10576.4	0.438699	2002	ASPR	10576.1	10576.7	10576.1	10576.8	10576	10576.9	10575.9	10577	10575.6	10577.3	Both
10755.5	0.436949	2003	ASPR	10755.2	10755.8	10755.2	10755.9	10755.1	10756	10755	10756.1	10754.7	10756.4	Both
10896	0.434337	2004	ASPR	10895.7	10896.3	10895.6	10896.3	10895.5	10896.4	10895.4	10896.5	10895.1	10896.8	Both
10966.4	0.430467	2005	ASPR	10966.1	10966.7	10966	10966.8	10966	10966.8	10965.8	10967	10965.6	10967.2	Both
10993.6	0.425704	2006	ASPR	10993.3	10993.9	10993.2	10994	10993.2	10994	10993.1	10994.1	10992.8	10994.4	Both
11014.4	0.420718	2007	ASPR	11014.1	11014.7	11014	11014.8	11014	11014.8	11013.9	11014.9	11013.6	11015.2	Both
11033.7	0.415781	2008	ASPR	11033.5	11034	11033.4	11034.1	11033.3	11034.2	11033.2	11034.3	11032.9	11034.6	Both
11057.7	0.41099	2009	ASPR	11057.4	11057.9	11057.3	11058	11057.2	11058.1	11057.1	11058.2	11056.8	11058.5	Both
11088.1	0.406516	2010	ASPR	11087.8	11088.3	11087.7	11088.4	11087.6	11088.5	11087.5	11088.6	11087.3	11088.9	Both
11305.4	0.405396	2011	ASPR	11305.2	11305.7	11305.1	11305.8	11305	11305.9	11304.9	11306	11304.6	11306.2	Both
11773.9	0.408415	2012	ASPR	11773.6	11774.2	11773.6	11774.2	11773.5	11774.3	11773.4	11774.4	11773.1	11774.7	Both
12331.2	0.412725	2013	ASPR	12330.9	12331.5	12330.9	12331.5	12330.8	12331.6	12330.7	12331.7	12330.4	12332	Both
12809.8	0.415618	2014	ASPR	12809.6	12810.1	12809.5	12810.2	12809.4	12810.3	12809.3	12810.4	12809	12810.7	Both
13040.6	0.414643	2015	ASPR	13040.4	13040.9	13040.3	13041	13040.2	13041.1	13040.1	13041.2	13039.8	13041.4	Both
13086.4	0.410927	2016	ASPR	13086.1	13086.7	13086.1	13086.8	13086	13086.8	13085.9	13086.9	13085.6	13087.2	Both
13123.5	0.407172	2017	ASPR	13123.2	13123.8	13123.2	13123.9	13123.1	13123.9	13123	13124	13122.7	13124.3	Both
13155.4	0.40348	2018	ASPR	13155.1	13155.6	13155	13155.7	13154.9	13155.8	13154.8	13155.9	13154.6	13156.2	Both
13184.2	0.3999	2019	ASPR	13184	13184.5	13183.9	13184.6	13183.8	13184.7	13183.7	13184.8	13183.5	13185	Both
13513.6	0.401084	2020	ASPR	13513.3	13513.9	13513.3	13513.9	13513.2	13514	13513.1	13514.1	13512.8	13514.4	Both
13464.5	0.397037	2021	ASPR	13464.2	13464.8	13464.2	13464.8	13464.1	13464.9	13464	13465	13463.7	13465.3	Both
14032	317.798	2022	ASPR	13817.8	14246.1	13764.7	14299.2	13702.7	14361.2	13624.5	14439.4	13409.1	14654.8	Both
14236.1	384.926	2023	ASPR	13976.7	14495.6	13912.4	14559.8	13837.3	14634.9	13742.6	14729.6	13481.7	14990.6	Both
14439.6	447.796	2024	ASPR	14137.8	14741.4	14063	14816.2	13975.7	14903.5	13865.5	15013.7	13561.9	15317.3	Both
14641.7	508.24	2025	ASPR	14299.1	14984.2	14214.2	15069.1	14115.1	15168.2	13990.1	15293.2	13645.5	15637.8	Both
14841.5	567.256	2026	ASPR	14459.2	15223.8	14364.4	15318.5	14253.8	15429.2	14114.3	15568.7	13729.7	15953.3	Both
15039.4	625.493	2027	ASPR	14617.9	15461	14513.4	15565.5	14391.4	15687.5	14237.6	15841.3	13813.5	16265.4	Both
15234.5	683.216	2028	ASPR	14774	15695	14659.9	15809.1	14526.7	15942.3	14358.6	16110.4	13895.4	16573.6	Both
15425.5	740.603	2029	ASPR	14926.4	15924.7	14802.7	16048.4	14658.3	16192.8	14476.1	16375	13974	16877.1	Both
15611.9	797.804	2030	ASPR	15074.1	16149.6	14940.9	16282.8	14785.3	16438.4	14589.1	16634.6	14048.2	17175.5	Both
15793.1	854.944	2031	ASPR	15216.9	16369.4	15074.1	16512.1	14907.4	16678.8	14697.1	16889.2	14117.4	17468.8	Both
15969.8	912.167	2032	ASPR	15355	16584.6	15202.7	16736.9	15024.8	16914.8	14800.4	17139.2	14182	17757.7	Both
16141.2	969.424	2033	ASPR	15487.8	16794.6	15325.9	16956.5	15136.9	17145.5	14898.4	17384	14241.1	18041.3	Both
16306.2	1026.65	2034	ASPR	15614.2	16998.1	15442.8	17169.6	15242.6	17369.8	14990	17622.3	14293.9	18318.4	Both
16464.1	1083.83	2035	ASPR	15733.6	17194.6	15552.6	17375.6	15341.3	17586.9	15074.6	17853.6	14339.8	18588.4	Both
8777.65	0.678185	1990	ASPR	8777.19	8778.1	8777.07	8778.22	8776.94	8778.35	8776.78	8778.51	8776.32	8778.97	male
8390	0.656391	1991	ASPR	8389.56	8390.45	8389.45	8390.56	8389.32	8390.68	8389.16	8390.84	8388.72	8391.29	male
8104.93	0.63822	1992	ASPR	8104.5	8105.36	8104.39	8105.47	8104.27	8105.59	8104.11	8105.75	8103.68	8106.18	male
7914.13	0.623795	1993	ASPR	7913.71	7914.55	7913.61	7914.66	7913.49	7914.78	7913.33	7914.93	7912.91	7915.36	male
7808.05	0.612648	1994	ASPR	7807.64	7808.46	7807.53	7808.56	7807.41	7808.68	7807.26	7808.83	7806.85	7809.25	male
7778.71	0.604548	1995	ASPR	7778.3	7779.12	7778.2	7779.22	7778.09	7779.34	7777.94	7779.49	7777.53	7779.9	male
7906.11	0.601723	1996	ASPR	7905.71	7906.52	7905.61	7906.62	7905.49	7906.74	7905.34	7906.89	7904.94	7907.29	male
8210.95	0.604504	1997	ASPR	8210.55	8211.36	8210.45	8211.46	8210.33	8211.58	8210.18	8211.73	8209.77	8212.14	male
8596.32	0.609622	1998	ASPR	8595.91	8596.73	8595.81	8596.83	8595.69	8596.95	8595.54	8597.1	8595.12	8597.51	male
8967.81	0.613753	1999	ASPR	8967.4	8968.23	8967.3	8968.33	8967.18	8968.45	8967.03	8968.6	8966.61	8969.02	male
9224.92	0.614132	2000	ASPR	9224.5	9225.33	9224.4	9225.43	9224.28	9225.55	9224.13	9225.7	9223.71	9226.12	male
9404.74	0.611813	2001	ASPR	9404.32	9405.15	9404.22	9405.25	9404.1	9405.37	9403.95	9405.52	9403.54	9405.94	male
9587.6	0.609272	2002	ASPR	9587.19	9588.01	9587.09	9588.11	9586.97	9588.23	9586.82	9588.38	9586.41	9588.79	male
9751.54	0.606238	2003	ASPR	9751.13	9751.95	9751.03	9752.05	9750.91	9752.17	9750.76	9752.32	9750.35	9752.73	male
9876.83	0.602026	2004	ASPR	9876.42	9877.24	9876.32	9877.34	9876.21	9877.45	9876.06	9877.6	9875.65	9878.01	male
9935.76	0.596055	2005	ASPR	9935.36	9936.16	9935.26	9936.26	9935.14	9936.38	9935	9936.52	9934.59	9936.93	male
9954	0.588849	2006	ASPR	9953.61	9954.4	9953.51	9954.5	9953.39	9954.61	9953.25	9954.76	9952.85	9955.16	male
9966.27	0.581325	2007	ASPR	9965.88	9966.66	9965.78	9966.76	9965.67	9966.87	9965.52	9967.01	9965.13	9967.41	male
9977.1	0.573903	2008	ASPR	9976.71	9977.49	9976.62	9977.58	9976.51	9977.7	9976.36	9977.84	9975.98	9978.23	male
9992.17	0.566699	2009	ASPR	9991.79	9992.56	9991.7	9992.65	9991.59	9992.76	9991.45	9992.9	9991.06	9993.29	male
10013.4	0.559938	2010	ASPR	10013	10013.7	10012.9	10013.8	10012.8	10014	10012.7	10014.1	10012.3	10014.5	male
10209.7	0.557829	2011	ASPR	10209.4	10210.1	10209.3	10210.2	10209.2	10210.3	10209	10210.5	10208.7	10210.8	male
10641.3	0.561388	2012	ASPR	10640.9	10641.7	10640.8	10641.8	10640.7	10641.9	10640.6	10642	10640.2	10642.4	male
11156.4	0.566772	2013	ASPR	11156	11156.8	11155.9	11156.9	11155.8	11157	11155.7	11157.1	11155.3	11157.5	male
11598.6	0.570273	2014	ASPR	11598.2	11598.9	11598.1	11599	11598	11599.1	11597.8	11599.3	11597.4	11599.7	male
11810.7	0.568513	2015	ASPR	11810.3	11811.1	11810.2	11811.2	11810.1	11811.3	11810	11811.5	11809.6	11811.8	male
11851.3	0.56301	2016	ASPR	11850.9	11851.7	11850.8	11851.7	11850.7	11851.9	11850.6	11852	11850.2	11852.4	male
11884.1	0.557448	2017	ASPR	11883.7	11884.4	11883.6	11884.5	11883.5	11884.6	11883.3	11884.8	11883	11885.2	male
11912.8	0.552011	2018	ASPR	11912.5	11913.2	11912.4	11913.3	11912.3	11913.4	11912.1	11913.5	11911.8	11913.9	male
11940.4	0.546784	2019	ASPR	11940.1	11940.8	11940	11940.9	11939.9	11941	11939.7	11941.1	11939.4	11941.5	male
12293.1	0.549691	2020	ASPR	12292.7	12293.4	12292.6	12293.5	12292.5	12293.6	12292.4	12293.8	12292	12294.1	male
12233.3	0.543628	2021	ASPR	12233	12233.7	12232.9	12233.8	12232.8	12233.9	12232.7	12234	12232.3	12234.4	male
12743.4	300.753	2022	ASPR	12540.7	12946.1	12490.5	12996.3	12431.8	13055	12357.8	13128.9	12153.9	13332.9	male
12933.9	361.171	2023	ASPR	12690.4	13177.3	12630.1	13237.6	12559.7	13308.1	12470.9	13396.9	12226	13641.8	male
13123.5	418.161	2024	ASPR	12841.7	13405.4	12771.8	13475.2	12690.3	13556.7	12587.4	13659.6	12303.9	13943.1	male
13311.6	473.188	2025	ASPR	12992.7	13630.5	12913.7	13709.6	12821.4	13801.8	12705	13918.2	12384.2	14239.1	male
13497.3	527.068	2026	ASPR	13142.1	13852.6	13054.1	13940.6	12951.3	14043.4	12821.6	14173	12464.3	14530.4	male
13681	580.339	2027	ASPR	13289.8	14072.1	13192.9	14169	13079.7	14282.2	12937	14425	12543.5	14818.4	male
13861.7	633.214	2028	ASPR	13434.9	14288.5	13329.2	14394.2	13205.7	14517.7	13049.9	14673.5	12620.6	15102.8	male
14038.5	685.838	2029	ASPR	13576.2	14500.7	13461.7	14615.3	13327.9	14749	13159.2	14917.7	12694.2	15382.7	male
14210.7	738.331	2030	ASPR	13713	14708.3	13589.7	14831.6	13445.8	14975.6	13264.1	15157.2	12763.5	15657.8	male
14377.9	790.791	2031	ASPR	13844.9	14910.9	13712.8	15042.9	13558.6	15197.2	13364.1	15391.7	12827.9	15927.8	male
14540.5	843.337	2032	ASPR	13972.1	15108.9	13831.3	15249.7	13666.8	15414.2	13459.3	15621.7	12887.6	16193.4	male
14698	895.923	2033	ASPR	14094.2	15301.9	13944.5	15451.5	13769.8	15626.2	13549.4	15846.6	12942	16454	male
14849.5	948.492	2034	ASPR	14210.2	15488.8	14051.8	15647.1	13866.8	15832.1	13633.5	16065.4	12990.4	16708.5	male
14994.3	1001.02	2035	ASPR	14319.6	15669	14152.5	15836.2	13957.3	16031.4	13711	16277.6	13032.3	16956.3	male
10793.2	0.699332	1990	ASPR	10792.8	10793.7	10792.7	10793.8	10792.5	10794	10792.3	10794.1	10791.9	10794.6	Female
10349	0.677481	1991	ASPR	10348.5	10349.4	10348.4	10349.5	10348.3	10349.7	10348.1	10349.8	10347.6	10350.3	Female
10008.6	0.659035	1992	ASPR	10008.2	10009.1	10008.1	10009.2	10008	10009.3	10007.8	10009.5	10007.3	10009.9	Female
9771.47	0.644414	1993	ASPR	9771.04	9771.9	9770.93	9772.01	9770.8	9772.14	9770.64	9772.3	9770.21	9772.73	Female
9634.88	0.633312	1994	ASPR	9634.45	9635.3	9634.34	9635.41	9634.22	9635.53	9634.06	9635.69	9633.64	9636.12	Female
9596.82	0.625849	1995	ASPR	9596.4	9597.25	9596.3	9597.35	9596.18	9597.47	9596.02	9597.63	9595.6	9598.05	Female
9729.79	0.62371	1996	ASPR	9729.37	9730.21	9729.27	9730.32	9729.15	9730.44	9728.99	9730.59	9728.57	9731.02	Female
10042.8	0.626879	1997	ASPR	10042.4	10043.2	10042.3	10043.3	10042.1	10043.4	10042	10043.6	10041.6	10044	Female
10440	0.632363	1998	ASPR	10439.6	10440.4	10439.5	10440.5	10439.3	10440.7	10439.2	10440.8	10438.8	10441.2	Female
10827.9	0.636963	1999	ASPR	10827.5	10828.3	10827.4	10828.5	10827.3	10828.6	10827.1	10828.7	10826.7	10829.2	Female
11103.7	0.638085	2000	ASPR	11103.2	11104.1	11103.1	11104.2	11103	11104.3	11102.9	11104.5	11102.4	11104.9	Female
11307.8	0.636667	2001	ASPR	11307.4	11308.3	11307.3	11308.4	11307.2	11308.5	11307	11308.6	11306.6	11309.1	Female
11519.8	0.635038	2002	ASPR	11519.3	11520.2	11519.2	11520.3	11519.1	11520.4	11519	11520.6	11518.5	11521	Female
11713.7	0.632833	2003	ASPR	11713.3	11714.1	11713.2	11714.2	11713.1	11714.4	11712.9	11714.5	11712.5	11715	Female
11868.7	0.629393	2004	ASPR	11868.3	11869.1	11868.2	11869.2	11868	11869.4	11867.9	11869.5	11867.5	11869.9	Female
11950.1	0.624139	2005	ASPR	11949.7	11950.5	11949.6	11950.6	11949.4	11950.7	11949.3	11950.9	11948.9	11951.3	Female
11986	0.617605	2006	ASPR	11985.6	11986.4	11985.5	11986.5	11985.3	11986.6	11985.2	11986.8	11984.8	11987.2	Female
12015.2	0.610763	2007	ASPR	12014.8	12015.6	12014.7	12015.7	12014.6	12015.8	12014.4	12016	12014	12016.4	Female
12042.9	0.603967	2008	ASPR	12042.5	12043.3	12042.4	12043.4	12042.3	12043.5	12042.1	12043.7	12041.7	12044.1	Female
12075.3	0.597369	2009	ASPR	12074.9	12075.7	12074.8	12075.8	12074.7	12076	12074.6	12076.1	12074.2	12076.5	Female
12114.4	0.591213	2010	ASPR	12114	12114.8	12113.9	12114.9	12113.8	12115	12113.7	12115.2	12113.3	12115.6	Female
12352.3	0.589918	2011	ASPR	12351.9	12352.7	12351.8	12352.8	12351.7	12352.9	12351.6	12353.1	12351.2	12353.5	Female
12857.5	0.594663	2012	ASPR	12857.1	12857.9	12857	12858	12856.9	12858.1	12856.8	12858.3	12856.4	12858.7	Female
13457	0.601268	2013	ASPR	13456.6	13457.4	13456.5	13457.5	13456.4	13457.6	13456.2	13457.8	13455.8	13458.2	Female
13971.9	0.605787	2014	ASPR	13971.5	13972.3	13971.4	13972.4	13971.3	13972.5	13971.1	13972.7	13970.7	13973.1	Female
14221.1	0.604647	2015	ASPR	14220.7	14221.6	14220.6	14221.7	14220.5	14221.8	14220.4	14221.9	14220	14222.3	Female
14272.2	0.599514	2016	ASPR	14271.8	14272.6	14271.7	14272.7	14271.6	14272.8	14271.5	14273	14271.1	14273.4	Female
14313.9	0.594336	2017	ASPR	14313.5	14314.3	14313.4	14314.4	14313.3	14314.5	14313.2	14314.7	14312.8	14315.1	Female
14349.3	0.589232	2018	ASPR	14348.9	14349.7	14348.8	14349.8	14348.7	14349.9	14348.6	14350.1	14348.2	14350.5	Female
14380.1	0.584251	2019	ASPR	14379.7	14380.5	14379.6	14380.6	14379.5	14380.7	14379.3	14380.8	14378.9	14381.2	Female
14687.7	0.584916	2020	ASPR	14687.3	14688.1	14687.2	14688.2	14687.1	14688.3	14687	14688.5	14686.6	14688.9	Female
14646	0.579338	2021	ASPR	14645.6	14646.4	14645.5	14646.5	14645.4	14646.6	14645.2	14646.7	14644.8	14647.1	Female
15253.1	336.449	2022	ASPR	15026.3	15479.9	14970.1	15536.1	14904.5	15601.7	14821.8	15684.4	14593.7	15912.5	Female
15469.2	409.991	2023	ASPR	15192.9	15745.5	15124.4	15814	15044.4	15893.9	14943.6	15994.8	14665.6	16272.8	Female
15684.7	478.504	2024	ASPR	15362.1	16007.2	15282.2	16087.1	15188.9	16180.4	15071.2	16298.1	14746.8	16622.5	Female
15898.8	544.155	2025	ASPR	15532	16265.5	15441.2	16356.4	15335	16462.5	15201.2	16596.4	14832.2	16965.3	Female
16110.7	608.115	2026	ASPR	15700.8	16520.6	15599.3	16622.1	15480.7	16740.7	15331.1	16890.3	14918.8	17302.6	Female
16320.9	671.134	2027	ASPR	15868.6	16773.2	15756.5	16885.3	15625.6	17016.2	15460.5	17181.3	15005.5	17636.3	Female
16528.2	733.525	2028	ASPR	16033.8	17022.6	15911.3	17145.1	15768.3	17288.1	15587.8	17468.6	15090.5	17965.9	Female
16731.3	795.495	2029	ASPR	16195.1	17267.4	16062.3	17400.3	15907.1	17555.4	15711.4	17751.1	15172.1	18290.4	Female
16929.5	857.218	2030	ASPR	16351.7	17507.2	16208.5	17650.4	16041.4	17817.5	15830.5	18028.4	15249.3	18609.6	Female
17122.5	918.849	2031	ASPR	16503.2	17741.8	16349.8	17895.3	16170.6	18074.4	15944.5	18300.5	15321.6	18923.4	Female
17311	980.554	2032	ASPR	16650.1	17971.9	16486.3	18135.6	16295.1	18326.8	16053.9	18568.1	15389.1	19232.9	Female
17494	1042.28	2033	ASPR	16791.5	18196.5	16617.4	18370.5	16414.2	18573.8	16157.8	18830.2	15451.1	19536.8	Female
17670.1	1103.96	2034	ASPR	16926.1	18414.2	16741.7	18598.6	16526.4	18813.8	16254.9	19085.4	15506.4	19833.9	Female
17838.9	1165.56	2035	ASPR	17053.3	18624.5	16858.6	18819.1	16631.4	19046.4	16344.6	19333.1	15554.4	20123.4	Female
98.5103	0.0483523	1990	DALYs	98.4777	98.5429	98.4696	98.5509	98.4602	98.5604	98.4483	98.5723	98.4155	98.605	Both
94.3081	0.0468021	1991	DALYs	94.2765	94.3396	94.2687	94.3474	94.2596	94.3566	94.2481	94.3681	94.2163	94.3998	Both
91.149	0.0455136	1992	DALYs	91.1183	91.1797	91.1107	91.1873	91.1019	91.1962	91.0907	91.2074	91.0598	91.2382	Both
88.9832	0.0444964	1993	DALYs	88.9532	89.0132	88.9458	89.0206	88.9371	89.0293	88.9262	89.0403	88.896	89.0704	Both
87.7589	0.0437236	1994	DALYs	87.7294	87.7884	87.7221	87.7957	87.7136	87.8042	87.7029	87.815	87.6732	87.8446	Both
87.4171	0.0431915	1995	DALYs	87.3879	87.4462	87.3807	87.4534	87.3723	87.4618	87.3617	87.4724	87.3324	87.5017	Both
88.7292	0.043039	1996	DALYs	88.7002	88.7582	88.693	88.7654	88.6846	88.7738	88.674	88.7843	88.6448	88.8135	Both
91.8547	0.0432788	1997	DALYs	91.8255	91.8838	91.8183	91.8911	91.8098	91.8995	91.7992	91.9101	91.7698	91.9395	Both
95.8175	0.0436852	1998	DALYs	95.7881	95.847	95.7808	95.8543	95.7723	95.8628	95.7615	95.8735	95.7319	95.9032	Both
99.6699	0.0440246	1999	DALYs	99.6403	99.6996	99.6329	99.707	99.6243	99.7155	99.6135	99.7264	99.5836	99.7562	Both
102.379	0.0441059	2000	DALYs	102.35	102.409	102.342	102.417	102.334	102.425	102.323	102.436	102.293	102.466	Both
104.344	0.0440001	2001	DALYs	104.315	104.374	104.307	104.381	104.299	104.39	104.288	104.401	104.258	104.431	Both
106.368	0.0438783	2002	DALYs	106.338	106.398	106.331	106.405	106.323	106.413	106.312	106.424	106.282	106.454	Both
108.21	0.0437165	2003	DALYs	108.181	108.24	108.173	108.247	108.165	108.255	108.154	108.266	108.124	108.296	Both
109.658	0.0434666	2004	DALYs	109.628	109.687	109.621	109.694	109.612	109.703	109.602	109.713	109.572	109.743	Both
110.383	0.043087	2005	DALYs	110.354	110.412	110.347	110.419	110.338	110.428	110.328	110.438	110.298	110.467	Both
110.67	0.0426176	2006	DALYs	110.641	110.699	110.634	110.706	110.626	110.714	110.616	110.725	110.587	110.754	Both
110.892	0.0421257	2007	DALYs	110.864	110.921	110.857	110.928	110.849	110.936	110.838	110.946	110.81	110.975	Both
111.108	0.0416394	2008	DALYs	111.08	111.136	111.073	111.143	111.065	111.151	111.054	111.161	111.026	111.189	Both
111.365	0.0411672	2009	DALYs	111.338	111.393	111.331	111.4	111.323	111.408	111.313	111.418	111.285	111.446	Both
111.683	0.0407258	2010	DALYs	111.655	111.71	111.648	111.717	111.641	111.725	111.631	111.735	111.603	111.763	Both
113.907	0.0406256	2011	DALYs	113.879	113.934	113.872	113.941	113.864	113.949	113.854	113.959	113.827	113.986	Both
118.7	0.0409476	2012	DALYs	118.672	118.728	118.665	118.734	118.658	118.742	118.647	118.752	118.62	118.78	Both
124.403	0.0414004	2013	DALYs	124.375	124.431	124.368	124.438	124.36	124.446	124.35	124.456	124.322	124.484	Both
129.299	0.0417078	2014	DALYs	129.271	129.327	129.264	129.334	129.256	129.342	129.245	129.352	129.217	129.381	Both
131.666	0.0416212	2015	DALYs	131.638	131.694	131.631	131.701	131.623	131.709	131.613	131.719	131.584	131.748	Both
132.133	0.0412541	2016	DALYs	132.105	132.16	132.098	132.167	132.09	132.175	132.08	132.186	132.052	132.213	Both
132.511	0.0408834	2017	DALYs	132.484	132.539	132.477	132.546	132.469	132.554	132.459	132.564	132.431	132.591	Both
132.834	0.0405184	2018	DALYs	132.807	132.862	132.8	132.868	132.792	132.876	132.782	132.886	132.755	132.914	Both
133.12	0.0401637	2019	DALYs	133.093	133.147	133.086	133.154	133.078	133.162	133.069	133.172	133.041	133.199	Both
136.337	0.0402708	2020	DALYs	136.31	136.365	136.304	136.371	136.296	136.379	136.286	136.389	136.258	136.416	Both
135.787	0.0398632	2021	DALYs	135.76	135.814	135.754	135.821	135.746	135.828	135.736	135.838	135.709	135.865	Both
141.477	3.21953	2022	DALYs	139.307	143.647	138.769	144.184	138.141	144.812	137.349	145.604	135.166	147.787	Both
143.533	3.89766	2023	DALYs	140.906	146.16	140.255	146.811	139.495	147.571	138.536	148.53	135.893	151.172	Both
145.579	4.5329	2024	DALYs	142.524	148.635	141.767	149.392	140.883	150.276	139.768	151.391	136.695	154.464	Both
147.61	5.1436	2025	DALYs	144.143	151.076	143.284	151.935	142.281	152.938	141.015	154.204	137.528	157.691	Both
149.615	5.73981	2026	DALYs	145.746	153.483	144.788	154.442	143.668	155.561	142.256	156.973	138.365	160.865	Both
151.599	6.32803	2027	DALYs	147.334	155.864	146.277	156.921	145.043	158.154	143.486	159.711	139.196	164.002	Both
153.551	6.91091	2028	DALYs	148.893	158.209	147.739	159.363	146.391	160.711	144.691	162.411	140.006	167.096	Both
155.46	7.49022	2029	DALYs	150.412	160.508	149.161	161.759	147.7	163.22	145.858	165.063	140.779	170.141	Both
157.319	8.06741	2030	DALYs	151.881	162.756	150.534	164.103	148.961	165.677	146.976	167.661	141.507	173.131	Both
159.124	8.64377	2031	DALYs	153.299	164.95	151.855	166.394	150.169	168.079	148.043	170.206	142.183	176.066	Both
160.882	9.22073	2032	DALYs	154.667	167.096	153.127	168.636	151.329	170.434	149.061	172.703	142.809	178.954	Both
162.583	9.79778	2033	DALYs	155.98	169.187	154.343	170.823	152.433	172.734	150.023	175.144	143.38	181.787	Both
164.218	10.3742	2034	DALYs	157.226	171.21	155.493	172.943	153.47	174.966	150.918	177.518	143.884	184.552	Both
165.78	10.9499	2035	DALYs	158.399	173.16	156.571	174.989	154.436	177.124	151.742	179.817	144.318	187.242	Both
88.4655	0.0674465	1990	DALYs	88.42	88.5109	88.4088	88.5222	88.3956	88.5354	88.379	88.552	88.3333	88.5977	male
84.5367	0.0652161	1991	DALYs	84.4928	84.5807	84.4819	84.5916	84.4692	84.6043	84.4531	84.6204	84.4089	84.6646	male
81.6461	0.0633927	1992	DALYs	81.6034	81.6889	81.5928	81.6994	81.5805	81.7118	81.5649	81.7274	81.5219	81.7704	male
79.7107	0.0619582	1993	DALYs	79.6689	79.7525	79.6586	79.7628	79.6465	79.7749	79.6313	79.7901	79.5893	79.8321	male
78.6397	0.0608614	1994	DALYs	78.5987	78.6807	78.5885	78.6909	78.5767	78.7028	78.5617	78.7177	78.5204	78.759	male
78.3426	0.0600784	1995	DALYs	78.3021	78.3831	78.2921	78.3931	78.2804	78.4048	78.2656	78.4196	78.2249	78.4604	male
79.6343	0.0598338	1996	DALYs	79.594	79.6747	79.584	79.6847	79.5723	79.6963	79.5576	79.711	79.5171	79.7516	male
82.7402	0.0601625	1997	DALYs	82.6996	82.7807	82.6896	82.7908	82.6778	82.8025	82.663	82.8173	82.6222	82.8581	male
86.6656	0.0607276	1998	DALYs	86.6246	86.7065	86.6145	86.7167	86.6027	86.7285	86.5877	86.7434	86.5466	86.7846	male
90.4579	0.0611911	1999	DALYs	90.4166	90.4991	90.4064	90.5093	90.3945	90.5213	90.3794	90.5363	90.3379	90.5778	male
93.0827	0.0612689	2000	DALYs	93.0414	93.1239	93.0311	93.1342	93.0192	93.1461	93.0041	93.1612	92.9626	93.2027	male
94.9403	0.0610746	2001	DALYs	94.8991	94.9814	94.8889	94.9916	94.877	95.0035	94.862	95.0186	94.8206	95.06	male
96.8304	0.0608553	2002	DALYs	96.7894	96.8714	96.7792	96.8816	96.7674	96.8935	96.7524	96.9084	96.7111	96.9497	male
98.5301	0.0605824	2003	DALYs	98.4892	98.5709	98.4791	98.581	98.4673	98.5928	98.4524	98.6077	98.4113	98.6488	male
99.8378	0.0601882	2004	DALYs	99.7972	99.8783	99.7871	99.8884	99.7754	99.9001	99.7606	99.9149	99.7198	99.9557	male
100.455	0.0596113	2005	DALYs	100.415	100.495	100.405	100.505	100.393	100.517	100.379	100.532	100.338	100.572	male
100.653	0.0589077	2006	DALYs	100.614	100.693	100.604	100.703	100.592	100.714	100.578	100.729	100.538	100.769	male
100.792	0.0581722	2007	DALYs	100.753	100.831	100.743	100.841	100.732	100.852	100.717	100.867	100.678	100.906	male
100.922	0.0574473	2008	DALYs	100.884	100.961	100.874	100.971	100.863	100.982	100.849	100.996	100.81	101.035	male
101.091	0.0567433	2009	DALYs	101.053	101.129	101.043	101.139	101.032	101.15	101.018	101.164	100.98	101.202	male
101.319	0.0560837	2010	DALYs	101.282	101.357	101.272	101.367	101.261	101.378	101.248	101.391	101.209	101.429	male
103.337	0.0558971	2011	DALYs	103.299	103.375	103.29	103.384	103.279	103.395	103.265	103.409	103.228	103.447	male
107.775	0.0562914	2012	DALYs	107.737	107.813	107.728	107.822	107.717	107.833	107.703	107.847	107.665	107.885	male
113.068	0.056869	2013	DALYs	113.029	113.106	113.02	113.115	113.009	113.126	112.995	113.14	112.956	113.179	male
117.614	0.0572526	2014	DALYs	117.575	117.652	117.566	117.662	117.554	117.673	117.54	117.687	117.501	117.726	male
119.801	0.0570975	2015	DALYs	119.763	119.84	119.753	119.849	119.742	119.86	119.728	119.874	119.689	119.913	male
120.227	0.0565596	2016	DALYs	120.189	120.265	120.179	120.274	120.168	120.285	120.154	120.299	120.116	120.338	male
120.568	0.0560147	2017	DALYs	120.53	120.606	120.521	120.615	120.51	120.626	120.496	120.64	120.458	120.678	male
120.869	0.0554817	2018	DALYs	120.832	120.906	120.822	120.916	120.812	120.927	120.798	120.94	120.76	120.978	male
121.151	0.0549681	2019	DALYs	121.114	121.188	121.105	121.197	121.094	121.208	121.08	121.221	121.043	121.258	male
124.651	0.0552508	2020	DALYs	124.614	124.688	124.605	124.698	124.594	124.708	124.58	124.722	124.543	124.759	male
124.03	0.0546533	2021	DALYs	123.993	124.067	123.984	124.076	123.973	124.086	123.96	124.1	123.923	124.137	male
129.141	3.0763	2022	DALYs	127.067	131.214	126.554	131.728	125.954	132.328	125.197	133.084	123.111	135.17	male
131.065	3.69684	2023	DALYs	128.573	133.557	127.956	134.174	127.235	134.895	126.326	135.804	123.819	138.311	male
132.978	4.28172	2024	DALYs	130.092	135.864	129.377	136.579	128.542	137.414	127.489	138.467	124.586	141.37	male
134.873	4.84612	2025	DALYs	131.607	138.139	130.797	138.949	129.852	139.894	128.66	141.086	125.375	144.371	male
136.741	5.39847	2026	DALYs	133.103	140.38	132.201	141.282	131.149	142.334	129.821	143.662	126.16	147.322	male
138.587	5.94429	2027	DALYs	134.58	142.593	133.587	143.586	132.428	144.745	130.966	146.207	126.936	150.237	male
140.4	6.4858	2028	DALYs	136.028	144.771	134.945	145.854	133.68	147.119	132.085	148.715	127.688	153.112	male
142.17	7.02446	2029	DALYs	137.436	146.905	136.263	148.078	134.893	149.448	133.165	151.176	128.403	155.938	male
143.892	7.56148	2030	DALYs	138.796	148.989	137.533	150.251	136.059	151.726	134.198	153.586	129.072	158.713	male
145.562	8.0979	2031	DALYs	140.104	151.019	138.751	152.372	137.172	153.951	135.18	155.943	129.69	161.433	male
147.182	8.6349	2032	DALYs	141.362	153.002	139.92	154.444	138.236	156.128	136.112	158.252	130.258	164.106	male
148.749	9.17203	2033	DALYs	142.567	154.931	141.035	156.462	139.246	158.251	136.99	160.507	130.772	166.726	male
150.252	9.70869	2034	DALYs	143.709	156.796	142.087	158.417	140.194	160.31	137.806	162.699	131.223	169.281	male
151.687	10.2446	2035	DALYs	144.782	158.592	143.071	160.303	141.074	162.3	138.553	164.821	131.608	171.766	male
108.019	0.0697942	1990	DALYs	107.972	108.066	107.96	108.078	107.947	108.091	107.93	108.109	107.882	108.156	Female
103.559	0.0675861	1991	DALYs	103.514	103.605	103.502	103.616	103.489	103.629	103.473	103.646	103.427	103.692	Female
100.145	0.0657415	1992	DALYs	100.101	100.19	100.09	100.201	100.077	100.213	100.061	100.23	100.016	100.274	Female
97.7614	0.0642819	1993	DALYs	97.7181	97.8047	97.7074	97.8155	97.6948	97.828	97.679	97.8438	97.6354	97.8874	Female
96.3946	0.0631788	1994	DALYs	96.3521	96.4372	96.3415	96.4478	96.3292	96.4601	96.3136	96.4756	96.2708	96.5185	Female
96.0206	0.0624432	1995	DALYs	95.9785	96.0627	95.9681	96.0731	95.9559	96.0853	95.9405	96.1006	95.8982	96.143	Female
97.3671	0.0622439	1996	DALYs	97.3251	97.409	97.3147	97.4194	97.3026	97.4316	97.2873	97.4469	97.2451	97.4891	Female
100.528	0.0625789	1997	DALYs	100.486	100.57	100.476	100.581	100.463	100.593	100.448	100.608	100.406	100.651	Female
104.544	0.0631485	1998	DALYs	104.501	104.586	104.491	104.597	104.478	104.609	104.463	104.625	104.42	104.667	Female
108.468	0.0636288	1999	DALYs	108.425	108.51	108.414	108.521	108.402	108.533	108.386	108.549	108.343	108.592	Female
111.267	0.0637599	2000	DALYs	111.224	111.31	111.214	111.321	111.201	111.333	111.186	111.349	111.142	111.392	Female
113.34	0.0636328	2001	DALYs	113.297	113.382	113.286	113.393	113.274	113.406	113.258	113.421	113.215	113.464	Female
115.495	0.0634849	2002	DALYs	115.453	115.538	115.442	115.549	115.43	115.561	115.414	115.577	115.371	115.62	Female
117.478	0.0632799	2003	DALYs	117.435	117.52	117.424	117.531	117.412	117.543	117.396	117.559	117.354	117.602	Female
119.059	0.062948	2004	DALYs	119.017	119.101	119.006	119.112	118.994	119.124	118.978	119.14	118.936	119.182	Female
119.888	0.0624305	2005	DALYs	119.846	119.93	119.835	119.94	119.823	119.952	119.808	119.968	119.765	120.01	Female
120.261	0.0617856	2006	DALYs	120.22	120.303	120.209	120.313	120.197	120.325	120.182	120.341	120.14	120.383	Female
120.566	0.0611094	2007	DALYs	120.525	120.607	120.515	120.617	120.503	120.629	120.488	120.644	120.446	120.686	Female
120.865	0.0604395	2008	DALYs	120.824	120.906	120.814	120.916	120.802	120.928	120.787	120.942	120.747	120.983	Female
121.209	0.0597889	2009	DALYs	121.169	121.25	121.159	121.26	121.147	121.271	121.133	121.286	121.092	121.326	Female
121.611	0.0591804	2010	DALYs	121.572	121.651	121.562	121.661	121.55	121.673	121.536	121.687	121.495	121.727	Female
124.037	0.0590663	2011	DALYs	123.998	124.077	123.988	124.087	123.976	124.099	123.962	124.113	123.922	124.153	Female
129.185	0.0595659	2012	DALYs	129.145	129.225	129.135	129.235	129.123	129.247	129.109	129.261	129.068	129.302	Female
135.298	0.0602546	2013	DALYs	135.257	135.338	135.247	135.348	135.235	135.36	135.22	135.375	135.18	135.416	Female
140.543	0.0607292	2014	DALYs	140.502	140.584	140.492	140.594	140.48	140.606	140.465	140.62	140.424	140.662	Female
143.089	0.0606295	2015	DALYs	143.048	143.13	143.038	143.14	143.026	143.152	143.012	143.167	142.97	143.208	Female
143.598	0.0601201	2016	DALYs	143.558	143.639	143.548	143.649	143.536	143.661	143.521	143.675	143.481	143.716	Female
144.018	0.0596081	2017	DALYs	143.978	144.058	143.968	144.068	143.956	144.08	143.942	144.094	143.901	144.135	Female
144.368	0.0591018	2018	DALYs	144.328	144.408	144.318	144.418	144.307	144.429	144.292	144.444	144.252	144.484	Female
144.664	0.0586069	2019	DALYs	144.624	144.703	144.615	144.713	144.603	144.725	144.589	144.739	144.549	144.779	Female
147.615	0.0586518	2020	DALYs	147.575	147.654	147.565	147.664	147.554	147.675	147.54	147.69	147.5	147.73	Female
147.109	0.0580882	2021	DALYs	147.07	147.149	147.061	147.158	147.049	147.17	147.035	147.184	146.996	147.223	Female
153.196	3.39934	2022	DALYs	150.905	155.487	150.337	156.055	149.674	156.718	148.838	157.554	146.533	159.859	Female
155.364	4.14228	2023	DALYs	152.572	158.155	151.88	158.847	151.072	159.655	150.053	160.674	147.245	163.482	Female
157.523	4.83432	2024	DALYs	154.264	160.781	153.457	161.588	152.514	162.531	151.325	163.72	148.047	166.998	Female
159.666	5.49733	2025	DALYs	155.96	163.371	155.042	164.289	153.97	165.361	152.618	166.713	148.891	170.44	Female
161.784	6.14311	2026	DALYs	157.644	165.925	156.618	166.951	155.42	168.149	153.909	169.66	149.744	173.825	Female
163.883	6.77923	2027	DALYs	159.314	168.452	158.182	169.585	156.86	170.907	155.192	172.574	150.596	177.171	Female
165.951	7.40881	2028	DALYs	160.957	170.944	159.72	172.181	158.275	173.626	156.453	175.449	151.429	180.472	Female
167.973	8.03392	2029	DALYs	162.558	173.388	161.217	174.73	159.65	176.296	157.674	178.273	152.227	183.72	Female
169.943	8.65631	2030	DALYs	164.109	175.778	162.663	177.223	160.975	178.911	158.846	181.041	152.977	186.91	Female
171.86	9.27751	2031	DALYs	165.607	178.113	164.057	179.662	162.248	181.471	159.966	183.754	153.676	190.044	Female
173.728	9.8992	2032	DALYs	167.056	180.4	165.403	182.053	163.472	183.983	161.037	186.419	154.325	193.13	Female
175.538	10.5208	2033	DALYs	168.447	182.63	166.69	184.387	164.639	186.438	162.051	189.026	154.918	196.159	Female
177.278	11.1417	2034	DALYs	169.769	184.788	167.908	186.648	165.736	188.821	162.995	191.562	155.441	199.116	Female
178.941	11.7615	2035	DALYs	171.014	186.868	169.049	188.832	166.756	191.126	163.863	194.019	155.888	201.993	Female
